# Supplementary material for: Loss of NFE2L3 protects against inflammation-induced colorectal cancer through modulation of the tumor microenvironment
Source: Oncogene. 2022 Jan 28;41(11):1563–75. doi: 10.1038/s41388-022-02192-2 (PMC8913363; doi:10.1038/s41388-022-02192-2)
Supplement: Supplementary file 2 — Supplementary table 1 [file 41388_2022_2192_MOESM2_ESM.xls]

## Sheet: Sheet1
Table S1
Term	Overlap	P-value	Adjusted P-value	Odds Ratio	Combined Score	Genes
Metabolism of Spingolipids in ER and Golgi apparatus WP4142	6/9	0.00344391	0.0855541	3.26078	18.4924	B3GALNT1; B4GALT1; GALNT16; SPHK2; B3GALT1; B4GALNT1
Glial Cell Differentiation WP2276	4/7	0.0359331	0.26093	2.79496	9.29629	GAP43; PLP1; MBP; TPPP
Gastric acid production WP2596	4/7	0.0359331	0.265007	2.79496	9.29629	GRP; SCT; CCK; VIP
Transcription co-factors SKI and SKIL protein partners WP4533	10/18	0.00108567	0.0640546	2.71732	18.5472	SKI; HDAC3; LATS2; SIN3A; SATB2; MERTK; SKIL; TEAD1; TEAD2; TEAD3
Irinotecan Pathway WP229	7/13	0.00792647	0.143896	2.63371	12.7407	UGT1A10; BCHE; ABCC1; ABCC2; UGT1A1; UGT1A9; ABCG2
Cell-type Dependent Selectivity of CCK2R Signaling WP3679	7/13	0.00792647	0.149652	2.63371	12.7407	RYR2; DAGLA; TRPC1; CCK; PLCB1; RYR3; GNAI1
Monoamine Transport WP727	16/32	0.000185815	0.0219262	2.44559	21.0094	UNC13B; ACHE; TNFRSF11B; DBH; FBXO32; CDC25C; TNF; SLC6A2; AGT; SYN1; SCAMP2; PPP2CB; SLC5A7; IL1B; AMPH; NOS1
Transcription factor regulation in adipogenesis WP3599	11/22	0.00190807	0.0750508	2.44559	15.3134	CEBPA; MAPK8; RXRA; CEBPD; INSR; NRIP1; IRS2; SLC2A4; NR3C1; TNF; PCK2
Deregulation of Rab and Rab Effector Genes in Bladder Cancer WP2291	8/16	0.00801928	0.140189	2.44559	11.8022	RPH3AL; MLPH; SYTL1; RAB27A; RAB27B; MYRIP; SYTL4; SYTL2
Interactome of polycomb repressive complex 2 (PRC2) WP2916	8/16	0.00801928	0.135182	2.44559	11.8022	SUZ12; SETX; ELL; RBBP4; MTF2; STK38; RBBP7; EZH2
Insulin signalling in human adipocytes (normal condition) WP3634	4/8	0.0604176	0.316857	2.44559	6.86347	TBC1D4; RPS6KB1; INSR; SLC2A4
Insulin signalling in human adipocytes (diabetic condition) WP3635	4/8	0.0604176	0.320417	2.44559	6.86347	TBC1D4; RPS6KB1; INSR; SLC2A4
SCFA and skeletal muscle substrate metabolism WP4030	3/6	0.104393	0.391058	2.44559	5.52604	GCG; FFAR2; SLC2A4
Benzene metabolism WP3891	3/6	0.104393	0.394187	2.44559	5.52604	NQO1; GSTM1; CYP2E1
Regulation of Wnt/B-catenin Signaling by Small Molecule Compounds WP3664	8/17	0.0124668	0.178314	2.30173	10.0923	SFRP4; LRP1; TNKS; LEF1; MBOAT1; DVL2; FZD8; TCF4
Mitochondrial LC-Fatty Acid Beta-Oxidation WP368	8/17	0.0124668	0.183886	2.30173	10.0923	HADHA; ACADVL; ACADL; EHHADH; ACSL4; ACADM; HADH; ACADS
GPR40 Pathway WP3958	7/15	0.020267	0.227762	2.28255	8.89911	PLCL1; GNA11; PLCE1; PLCG1; PLCB1; PKD1; PLCD1
Biogenic Amine Synthesis WP550	7/15	0.020267	0.233317	2.28255	8.89911	ACHE; DDC; AANAT; MAOA; HDC; CHAT; DBH
Serotonin Transporter Activity WP1455	5/11	0.0547913	0.311584	2.22326	6.45684	PPP2CB; MAOA; IL1B; NOS1; SCAMP2
NLR Proteins WP288	4/9	0.0915882	0.385979	2.17385	5.1965	IKBKB; CD40; MAPK8; MAP3K7
Folate-Alcohol and Cancer Pathway Hypotheses WP1589	4/9	0.0915882	0.389456	2.17385	5.1965	ALDH1L1; CBS; ALDH1A1; CYP2E1
Mammary gland development pathway - Pregnancy and lactation (Stage 3 of 4) WP2817	14/32	0.00240946	0.066898	2.13989	12.9	CEBPA; PTPN1; PNCK; CAV1; TNFRSF11A; ATP2C2; NR3C1; PRLR; ESR1; TTC9; GAL; ERBB3; ERBB2; EIF4E
Photodynamic therapy-induced HIF-1 survival signaling WP3614	16/37	0.00140106	0.0734781	2.1151	13.8973	EDN1; SLC16A1; ANGPT2; ANGPT1; NOS2; EPO; TGFB3; BNIP3; PTGS2; HIF1A; HK1; PKM; PGK1; BAX; BID; MCL1
Acetylcholine Synthesis WP528	3/7	0.155737	0.477325	2.09622	3.89809	ACHE; PCYT1A; CHAT
Endothelin Pathways WP2197	14/33	0.00340675	0.0893324	2.07504	11.7904	EDN1; MAP2K1; CALCRL; ECE1; ADRB1; PRKCA; ADRA1A; GNAI1; MYLK; CNN1; EDNRB; NPY; PLCB1; RAMP1
Nuclear Receptors WP170	16/38	0.00196567	0.0618531	2.05944	12.8343	THRB; THRA; VDR; NR1I2; RORC; NR1H3; NR3C1; ESR1; RXRB; AR; RXRA; NR5A2; HNF4A; RARB; ROR1; PPARA
Amyotrophic lateral sclerosis (ALS) WP2447	16/38	0.00196567	0.0662712	2.05944	12.8343	GRIA1; APAF1; BAD; TNF; CASP9; PPP3CA; CCS; CAT; NEFL; BAX; NEFM; NOS1; BID; PRPH; MAP3K5; MAP2K6
IL1 and megakaryocytes in obesity WP2865	10/24	0.0146563	0.19765	2.03799	8.60619	SELENBP1; IRAK1; IL1B; TIMP2; NLRP3; CCL2; MMP9; S100A9; ICAM1; TLR2
RalA downstream regulated genes WP2290	5/12	0.0785552	0.36351	2.03799	5.18455	CDC42; NRAS; RALBP1; RAC3; EXOC2
Nanoparticle triggered regulated necrosis WP2513	5/12	0.0785552	0.367109	2.03799	5.18455	MAPK8; TRADD; PLA2G4A; TICAM1; TNF
Alanine and aspartate metabolism WP106	5/12	0.0785552	0.370781	2.03799	5.18455	GOT2; ASL; GPT; ABAT; ASPA
NOTCH1 regulation of human endothelial cell calcification WP3413	7/17	0.0419213	0.271053	2.01401	6.38837	GJA5; MGP; LPAR1; ALPL; PLAT; SAT1; FGFR3
Leptin Insulin Overlap WP3935	7/17	0.0419213	0.274817	2.01401	6.38837	SOCS2; SOCS3; SOCS1; INSR; LEPR; PIK3R3; IRS2
Vitamin D in inflammatory diseases WP4482	9/22	0.0230318	0.231298	2.00093	7.54528	IKBKB; NFKBIA; PPP3CA; MED14; RXRA; VDR; NR3C1; TNF; MAP2K6
Fatty Acid Biosynthesis WP357	9/22	0.0230318	0.236326	2.00093	7.54528	ACSS2; ACAA2; ECH1; ACSL6; ACSL4; ECHDC3; HADH; ACACA; DECR1
Splicing factor NOVA regulated synaptic proteins WP4148	17/42	0.0023971	0.0707145	1.97976	11.9449	NTNG1; CADM3; CAV2; CLSTN1; CASK; GRIK2; PRKCZ; RAP1GAP; GRIN1; PLCB4; KCNQ2; KCNMA1; MAP4; AGRN; NEO1; CLASP1; MAPK4
Oxysterols derived from cholesterol WP4545	6/15	0.0668938	0.335892	1.95647	5.29156	EPHX2; RORC; IL17D; ESR1; IL17B; IL17A
Ethanol metabolism resulting in production of ROS by CYP2E1 WP4269	4/10	0.12879	0.42809	1.95647	4.00993	MAPK8; MAP2K1; MAFK; CYP2E1
Vitamin B6-dependent and responsive disorders WP4228	2/5	0.271848	0.625914	1.95647	2.54832	ALPI; AASS
Synthesis and Degradation of Ketone Bodies WP311	2/5	0.271848	0.628982	1.95647	2.54832	HMGCS2; ACAT1
Proteasome Degradation WP183	24/62	0.000729652	0.0491994	1.89336	13.6756	PSMD12; H2AFZ; PSMD13; UBE2D3; UCHL3; PSMA7; PSMA5; PSMB6; PSMB7; UCHL1; PSMD6; PSMA3; PSMC5; PSMC6; PSMA1; PSMB2; PSMA2; PSMC4; PSMD2; PSMC1; NEDD4; UBC; PSMC2; PSMD1
Ethanol effects on histone modifications WP3996	12/31	0.0150317	0.197083	1.89336	7.94754	HDAC4; ALDH1A3; HDAC2; HDAC3; ACSS2; HDAC10; ALDH2; HAT1; ALDH1A1; CYP2E1; HDAC6; HDAC7
Transcriptional cascade regulating adipogenesis WP4211	5/13	0.106918	0.391203	1.88122	4.20583	CEBPA; KLF5; CEBPD; DDIT3; GATA3
Genes targeted by miRNAs in adipocytes WP1992	5/13	0.106918	0.39426	1.88122	4.20583	HDAC4; SRF; HAND2; IGF1; ERG
Dopamine metabolism WP2436	5/13	0.106918	0.397364	1.88122	4.20583	NQO1; PPP2CB; DDC; MAOB; MAOA
NO/cGMP/PKG mediated Neuroprotection WP4008	18/47	0.00370786	0.0875054	1.87321	10.4849	CAMK2B; NOS2; NPR1; BAD; CAMK2A; PDE2A; TNF; GRIN2D; GRIN1; CASP9; NFKBIA; DLG4; IL1B; AKAP9; PDE3A; NEFL; CYCS; NOS1
Melatonin metabolism and effects WP3298	14/37	0.0112031	0.18234	1.85071	8.3126	ACHE; EDN1; MAOA; CAMK2A; ECE1; ADRB1; PRKCA; CSNK1E; ARNTL; SULT1A1; PER2; MTNR1A; AANAT; IRAK1
Cori Cycle WP1946	6/16	0.0891544	0.382553	1.83419	4.43394	PGAM1; PGK1; GPT; SLC2A4; GAPDH; HK1
ApoE and miR-146 in inflammation and atherosclerosis WP3926	3/8	0.212929	0.5743	1.83419	2.83712	TRAF4; IRAK1; TLR2
TP53 Network WP1742	7/19	0.0746383	0.355851	1.80201	4.6764	SUMO1; CDKN2A; GADD45A; TNFSF10; MDM2; BAX; BID
PI3K-AKT-mTOR signaling pathway and therapeutic opportunities WP3844	11/30	0.0296967	0.259571	1.79343	6.30699	NRAS; CDKN1B; BAD; PTEN; GRB10; TFEB; PIK3R3; PIK3R1; FOXO4; FOXO3; ATG13
Oligodendrocyte Specification and differentiation(including remyelination), leading to Myelin Components for CNS WP4304	11/30	0.0296967	0.264469	1.79343	6.30699	IL1B; LIF; PLP1; CXCL1; MBP; IGF1; CXCL2; TNF; FGF2; SOX10; NKX2-2
Type II diabetes mellitus WP1584	8/22	0.0626993	0.321675	1.77861	4.92569	IKBKB; SURF1; MAPK8; INSR; PRKCD; SLC2A4; TNF; PRKCZ
Globo Sphingolipid Metabolism WP1424	8/22	0.0626993	0.325209	1.77861	4.92569	B3GALNT1; ST6GALNAC1; ST6GAL1; ST6GALNAC2; ST6GAL2; GCNT1; A4GALT; ST6GALNAC6
Alzheimers Disease WP2059	30/83	0.000665766	0.0628483	1.76789	12.9314	APP; LRP1; ATP2A3; CACNA1D; CACNA1C; PSEN1; TNF; RYR3; CASP9; PPP3CA; CHP2; CHP1; CAPN1; NOS1; APBB1; NAE1; BID; APAF1; BAD; ADAM10; GRIN2D; GRIN1; VMP1; PLCB4; IL1B; CYCS; CALM3; MAPT; PLCB1; GAPDH
Wnt Signaling in Kidney Disease WP4150	13/36	0.0215795	0.226345	1.76626	6.77538	WNT10A; WNT2B; FZD2; FZD5; FZD4; WNT7B; FZD9; FZD8; LRP6; MAPK10; MAPK8; DVL2; WNT2
MTHFR deficiency WP4288	9/25	0.0528236	0.307811	1.76082	5.17822	CASP9; PCYT1A; CHDH; DNMT3B; CYCS; CHPT1; HNMT; GRIN2D; GRIN1
Cysteine and methionine catabolism WP4504	5/14	0.139515	0.441953	1.74685	3.44056	MPST; AHCYL1; CBS; CTH; ETHE1
Retinoblastoma Gene in Cancer WP2446	31/87	0.000722104	0.0568055	1.74283	12.6065	TOP2A; CDKN1B; MCM7; SUV39H1; SMC2; NPAT; CCNB1; RBBP4; SIN3A; RBBP7; SKP2; POLE; RFC5; PLK4; BARD1; RRM1; RRM2; H2AFZ; RPA1; RPA2; DCK; SMARCA2; SAP30; TFDP2; CCNE1; CDK4; RPA3; CDK1; CCDC6; MDM2; MCM4
Spinal Cord Injury WP2431	42/118	9.44367e-05	0.0445741	1.74093	16.1342	RTN4R; CDKN1B; CXCL1; FOXO3; PTGS2; TNF; CXCL2; NTN1; AQP1; ICAM1; EFNB2; CDC42; LGALS3; PPP3CA; SLIT1; CCL2; MBP; SLIT3; NOS1; ANXA1; NOS2; GADD45A; ARG1; TNFSF13; PRKCA; MIF; PDYN; MMP9; GFAP; RGMA; GRIN1; BCAN; IL1A; GAP43; COL2A1; GDNF; CDK4; IL1B; APEX1; CDK1; CSPG4; CD47
IL17 signaling pathway WP2112	11/31	0.0377625	0.251041	1.73558	5.68651	IKBKB; CEBPD; IL17F; IL17RE; IL17RD; IL17D; MAP3K7; IL17RC; IL17C; IL17B; IL17A
Fatty Acid Beta Oxidation WP143	12/34	0.0320228	0.260599	1.7263	5.94072	HADHA; ACADVL; ACSS2; CHKB; ACADL; ACSL6; ACSL4; ACADM; HADH; ACADS; ACAT1; DECR1
Sulfation Biotransformation Reaction WP692	6/17	0.114918	0.410918	1.7263	3.73491	SULT1A1; SULT1B1; SULT1C2; GSR; PAPSS2; PAPSS1
Platelet-mediated interactions with vascular and circulating cells WP4462	6/17	0.114918	0.414055	1.7263	3.73491	CD40; TGFB3; IL1B; CCL2; ICAM1; TLR2
Drug Induction of Bile Acid Pathway WP2289	6/17	0.114918	0.41724	1.7263	3.73491	ABCC3; ABCC4; ABCC2; VDR; NR1I2; BAAT
miRNAs involvement in the immune response in sepsis WP4329	13/37	0.0272001	0.262009	1.71852	6.19446	GZMB; TNF; ICAM1; IKBKB; NFKBIA; IL1A; MAPK8; IRAK1; CCL4; CCL3; LCN2; REL; MAP3K7
Hematopoietic Stem Cell Gene Regulation by GABP alpha/beta Complex WP3657	7/20	0.0953413	0.38794	1.71191	4.02349	PTEN; DNMT3B; GZMB; GABPB1; FOXO3; ETV6; MCL1
Lung fibrosis WP3624	22/63	0.00533004	0.114354	1.70803	8.9405	CSF3; EDN1; RTEL1; CCL11; EGF; ELN; FAM13A; PARN; IGF1; FGF1; CXCL2; TNF; FGF2; MMP9; GREM1; TERT; IL1B; CCL4; CCL3; HMOX1; CCL2; SKIL
Vitamin A and Carotenoid Metabolism WP716	15/43	0.0197069	0.238504	1.70622	6.69997	RETSAT; CRABP1; SULT1A1; RXRB; CYP26A1; ALDH1A3; RBP4; RXRA; NPC1L1; RDH10; ALDH1A1; RARB; CD36; BCO2; CYP2E1
EBV LMP1 signaling WP262	8/23	0.0795337	0.364465	1.70128	4.30691	NFKBIA; IKBKB; MAPK8; IRAK1; CCL20; TRADD; TNF; MAP3K7
PPAR Alpha Pathway WP2878	9/26	0.066634	0.338185	1.6931	4.58582	RXRA; CDK4; EHHADH; CDK1; NR1H3; ACADM; UGT1A9; PPARA; APOA5
G1 to S cell cycle control WP45	22/64	0.00658284	0.129463	1.68134	8.44586	CDKN1B; MCM7; CDKN2A; GADD45A; RPA1; RPA2; ORC5; ORC4; CCNB1; ORC6; TFDP2; CREB3L4; CCNE1; CDK4; CREB3L1; CCNG2; RPA3; ORC2; CDK1; MDM2; MCM4; POLE
Endochondral Ossification WP474	22/64	0.00658284	0.135091	1.68134	8.44586	HDAC4; THRA; CAB39; STAT1; PLAT; PTH1R; IGF1; FGF2; MMP9; GLI3; BMP6; IGF1R; GHR; COL2A1; SCIN; MGP; TIMP3; ALPL; FGFR3; NKX3-2; DDR2; FGFR1
Development and heterogeneity of the ILC family WP3893	11/32	0.0472376	0.29337	1.68134	5.1324	IL22; IL33; IL23A; GFI1; ZBTB16; IL1B; ID2; GATA3; HNF1A; TNF; IL17A
Amino Acid metabolism WP3925	31/91	0.00167819	0.0792106	1.66622	10.6472	DDC; OAT; MAOA; HDC; DBH; EPRS; HNMT; CBS; RARS; HMGCS2; ACADM; HADH; ACSS1; PCK1; AOC3; MPST; PDHX; ARG1; GPT2; GSR; GOT2; SDHA; MUT; PKM; EHHADH; CTH; ALDH1A1; SMS; OGDH; IARS; OTC
Calcium Regulation in the Cardiac Cell WP536	50/149	0.000122037	0.0288006	1.64133	14.7904	CHRM2; CHRM3; RYR2; CHRM1; ATP2A3; ARRB1; ADRA1A; SLC8A1; RYR3; RGS4; RGS5; GJA5; RGS6; PRKCE; PRKCD; PRKCA; ADCY9; ADRB3; PRKD1; CASQ1; CAMK2B; GNAZ; RGS17; CAMK2A; CACNA1B; ATP1A4; GNAI3; CACNA1D; ADRB1; ADCY2; CACNA1C; ADCY8; PRKCZ; CACNA1E; ADCY6; GNAI1; ADCY5; GJC1; GJC2; PLN; GNG4; GNA11; GNG8; KCNJ5; ATP2B3; GNG11; GNAO1; GJB3; PKIA; CALM3
Endometrial cancer WP4155	21/63	0.01147	0.180461	1.63039	7.28462	MAP2K1; EGF; BAD; GADD45A; LEF1; PTEN; ILK; PIK3R3; AXIN2; PIK3R1; FGF1; FOXO3; FGF2; CASP9; NRAS; ERBB2; BAX; CTNNA3; CTNNA2; FGFR3; FGFR1
Prostaglandin Synthesis and Regulation WP98	15/45	0.0298594	0.256248	1.63039	5.72472	ABCC4; EDN1; ANXA1; HPGD; PTGER1; PTGER3; ANXA5; PLA2G4A; PTGS2; HSD11B2; EDNRB; TBXA2R; S100A6; PPARGC1B; PTGES
Metabolic reprogramming in colon cancer WP4290	14/42	0.0351794	0.267817	1.63039	5.4574	SHMT2; PGAM1; GOT2; SDHB; HK3; PKM; PSAT1; PGK1; SUCLG2; ALDOB; SLC16A3; GART; GAPDH; IDH3A
DNA Replication WP466	14/42	0.0351794	0.272208	1.63039	5.4574	RFC5; MCM7; RFC1; RPA1; RPA2; ORC5; ORC4; ORC6; DBF4; RPA3; UBC; ORC2; MCM4; POLE
Oxidative Stress WP408	11/33	0.0582049	0.31219	1.63039	4.63648	MAPK10; NQO1; NFIX; MAOA; GSR; CAT; MGST1; GSTT2; HMOX1; CYBB; NOX1
Nuclear Receptors in Lipid Metabolism and Toxicity WP299	11/33	0.0582049	0.315778	1.63039	4.63648	ABCA1; ABCC3; CYP26A1; ABCC2; VDR; NR1I2; NR1H3; CYP4B1; RARB; CYP2E1; PPARA
Monoamine GPCRs WP58	11/33	0.0582049	0.31945	1.63039	4.63648	CHRM2; CHRM3; HRH1; CHRM1; ADRB3; ADRB1; HTR4; ADRA2C; ADRA1A; ADRA2B; ADRA2A
miRNA regulation of p53 pathway in prostate cancer WP3982	8/24	0.0987895	0.385361	1.63039	3.77397	CASP9; APAF1; CHEK2; PTEN; MDM2; BAX; CYS1; BID
Photodynamic therapy-induced NFE2L2 (NRF2) survival signaling WP3612	8/24	0.0987895	0.388572	1.63039	3.77397	ABCC3; NQO1; ABCC4; MAPK8; ABCC2; ABCC6; HMOX1; ABCG2
Angiogenesis WP1539	8/24	0.0987895	0.391837	1.63039	3.77397	ANGPT1; KDR; TIMP2; TIMP3; PLCG1; MMP9; FGF2; HIF1A
TCA Cycle (aka Krebs or citric acid cycle) WP78	6/18	0.143959	0.44703	1.63039	3.16007	IDH3B; OGDH; SUCLG2; SDHA; SDHB; IDH3A
Phytochemical activity on NRF2 transcriptional activation WP3	5/15	0.175826	0.512282	1.63039	2.83405	NQO1; MAPK8; HMOX1; PRKCA; SLC7A11
Codeine and Morphine Metabolism WP1604	5/15	0.175826	0.515464	1.63039	2.83405	ABCC3; UGT1A10; ABCC2; UGT1A1; UGT1A9
Iron metabolism in placenta WP2007	4/12	0.217334	0.560556	1.63039	2.48849	STEAP3; IREB2; SLC11A2; HAMP
IL-10 Anti-inflammatory Signaling Pathway WP4495	4/12	0.217334	0.563636	1.63039	2.48849	IL1A; STAT1; IL10RB; HMOX1
Thiamine metabolic pathways WP4297	3/9	0.2736	0.620861	1.63039	2.11313	TPK1; OGDH; SLC19A2
Role Altered Glycolysation of MUC1 in Tumour Microenvironment WP4480	3/9	0.2736	0.62386	1.63039	2.11313	IKBKB; NFKBIA; TNF
ATR Signaling WP3875	3/9	0.2736	0.626888	1.63039	2.11313	RPA1; TOPBP1; ATR
Somatroph axis (GH) and its relationship to dietary restriction and aging WP4186	2/6	0.355576	0.690666	1.63039	1.68585	PTEN; IGF1R
Metastatic brain tumor WP2249	2/6	0.355576	0.69352	1.63039	1.68585	CDC42; PIK3R1
Arylamine metabolism WP694	2/6	0.355576	0.696398	1.63039	1.68585	SULT1A1; UGT1A9
Glycogen Synthesis and Degradation WP500	13/40	0.0503709	0.304808	1.58963	4.75036	PYGB; PPP2R5A; PYGM; PPP2R3A; HK2; HK1; HK3; PPP2CB; PPP2R1B; PPP2R2C; PPP2R2B; HKDC1; CALM3
Ferroptosis WP4313	13/40	0.0503709	0.308767	1.58963	4.75036	PRNP; STEAP3; SLC11A2; ACSL6; CYBB; ACSL4; SLC7A11; SAT1; SLC39A14; CP; PCBP2; VDAC3; HMOX1
p38 MAPK Signaling Pathway WP400	11/34	0.0707268	0.3514	1.58244	4.19177	CDC42; MAX; STAT1; TRADD; DDIT3; PLA2G4A; MEF2D; MAP3K7; MAP3K5; MAP2K6; HMGN1
Phosphodiesterases in neuronal function WP4222	17/53	0.0313701	0.259766	1.56887	5.43126	GRIA1; PDE1B; CHRNA7; PDE1A; PDE2A; ADCY2; ADCY8; ADCY6; ADCY5; GRIN2D; GRIN1; ADCY9; PDE12; PDE3A; PDE5A; NOS1; PDE8A
Integrated Cancer Pathway WP1971	14/44	0.0511691	0.305719	1.55628	4.62623	BARD1; BLM; CDKN1B; STAT1; BAD; PTEN; CASP9; CDK4; CHEK2; CDK1; MDM2; BAX; MAP3K5; ATR
miRNA targets in ECM and membrane receptors WP2911	7/22	0.14509	0.447597	1.55628	3.00425	TNXB; LAMA4; SDC2; COL5A3; COL6A2; COL6A1; ITGA11
Extracellular vesicles in the crosstalk of cardiac cells WP4300	6/19	0.175953	0.506401	1.54458	2.68377	CD63; EGF; PTEN; KDR; IGF1; MMP9
Cell Differentiation - Index expanded WP2023	6/19	0.175953	0.509507	1.54458	2.68377	LEFTY1; SRF; ID2; KLF4; MEF2D; EZH2
Adipogenesis WP236	41/130	0.00187091	0.080279	1.5426	9.68958	CFD; CEBPA; CEBPD; EPAS1; IRS2; GATA3; SLC2A4; NR3C1; TNF; HIF1A; SOCS3; SOCS1; RXRA; LMNA; NRIP1; NDN; PCK1; MEF2D; PCK2; NCOA1; GDF10; GADD45A; STAT1; GTF3A; LIF; OSM; NR1H3; LIFR; MIF; HNF1A; IGF1; PRLR; AGT; SFRP4; BMP3; CYP26A1; KLF6; KLF5; DDIT3; ID3; PPARA
Photodynamic therapy-induced NF-kB survival signaling WP3617	11/35	0.0848429	0.37426	1.53723	3.79226	IKBKB; IL1A; EGLN2; IL1B; REL; PTGS2; CXCL2; TNF; MMP9; BCL2L2; ICAM1
TCA Cycle and Deficiency of Pyruvate Dehydrogenase complex (PDHc) WP2453	5/16	0.215222	0.5707	1.52849	2.3479	OGDH; SUCLG2; SDHA; PCK1; IDH3A
Osteoclast Signaling WP12	5/16	0.215222	0.573924	1.52849	2.3479	MAPK8; TRPV5; TNFRSF11B; TNFRSF11A; IFNAR1
Ectoderm Differentiation WP2858	43/138	0.00191431	0.0695043	1.52406	9.53818	NLGN1; EDA; HDAC10; NUMA1; SCHIP1; PRKAG2; TNFRSF11B; LDB2; NLK; EDA2R; GLI3; HDAC6; WDR44; SOCS2; BOC; CCL2; DMD; CTNNA2; GAS2L1; ZBTB7B; SKIL; CDON; CAP2; CLVS1; ABCC4; FZD5; TSC22D1; ELOVL4; FZD4; ZBTB16; FZD8; BAZ1A; ZFHX4; RGMA; PLCXD3; ARHGEF9; RIT1; SGSM3; SPRY2; ROR2; TRIM33; LY6E; ASTN1
miRs in Muscle Cell Differentiation WP2012	9/29	0.120453	0.411983	1.51795	3.21274	SRF; PRKCE; ID2; PRKCD; PRKCA; PRKD1; PRKCZ; MEF2D; EZH2
Gastric Cancer Network 1 WP2361	9/29	0.120453	0.41499	1.51795	3.21274	TOP2A; TPX2; NUP107; HIST4H4; ACTL6A; MCM4; CEP192; LIN9; KIF15
Non-genomic actions of 1,25 dihydroxyvitamin D3 WP4341	22/71	0.023584	0.23191	1.51557	5.67914	CAMK2B; CD40; VDR; STAT1; PRKCE; CAV1; PRKCD; CAMK2A; PRKCA; TNF; PRKCZ; IKBKB; RXRB; NRAS; MAPK8; PLCB4; RXRA; PLCE1; CCL2; PLCB1; PLCD1; TLR2
Wnt Signaling Pathway WP363	16/52	0.0517206	0.305152	1.50498	4.45759	LEF1; TSC1; PRKCA; AXIN2; CSNK1E; NLK; LRP6; FRAT1; MAPK8; DVL2; ROR1; PIP5K1B; TCF4; ROR2; MAP3K7; CSNK1G1
Mammary gland development pathway - Puberty (Stage 2 of 4) WP2814	4/13	0.266408	0.625596	1.50498	1.99067	EGF; NRIP1; ERBB2; ESR1
Ganglio Sphingolipid Metabolism WP1423	4/13	0.266408	0.628724	1.50498	1.99067	B3GALT1; ST8SIA5; B4GALNT1; ST6GALNAC6
Signaling Pathways in Glioblastoma WP2261	25/82	0.0203247	0.218029	1.49121	5.80963	ERRFI1; CDKN1B; PTEN; PIK3C2G; FOXO4; PIK3R1; PIK3C2A; FOXO3; PRKCZ; IGF1R; NRAS; ERBB3; ERBB2; PLCG1; MAP2K6; MAP2K1; CDKN2A; PRKCD; TSC1; PRKCA; CCNE1; CDK4; MDM2; SPRY2; FGFR1
NRF2-ARE regulation WP4357	7/23	0.17377	0.512623	1.48862	2.60511	NQO1; MAPK8; INSR; HMOX1; PRKCA; PGAM5; SLC7A11
Non-small cell lung cancer WP4255	20/66	0.0375698	0.253328	1.48217	4.86383	MAP2K1; EGF; BAD; CDKN2A; GADD45A; PIK3R3; PRKCA; PIK3R1; FOXO3; STK4; CASP9; EML4; RXRB; NRAS; RXRA; CDK4; ERBB2; RARB; BAX; PLCG1
Human Thyroid Stimulating Hormone (TSH) signaling pathway WP2032	20/66	0.0375698	0.256999	1.48217	4.86383	MAP2K1; CDKN1B; STAT1; KCNIP3; GNAI3; ADCY2; TTF2; PIK3R1; RAP1GAP; GNAI1; IGF1R; RAP1B; GNA13; GNAO1; RPS6KB1; CCNE1; CDK4; APEX1; PLCB1; MAP2K6
AGE/RAGE pathway WP2324	20/66	0.0375698	0.260779	1.48217	4.86383	MAP2K1; NOS2; STAT1; INSR; PRKCD; PLA2G4A; PRKCA; FOXO4; MMP9; PRKCZ; HIF1A; CASP9; IKBKB; CDC42; NFKBIA; LGALS3; MAPK8; ALPL; CYCS; EZR
Signal transduction through IL1R WP4496	10/33	0.1195	0.417809	1.48217	3.14878	IKBKB; NFKBIA; IL1A; MAPK8; IRAK1; TGFB3; IL1B; TNF; MAP3K7; MAP2K6
Pregnane X Receptor pathway WP2876	10/33	0.1195	0.420927	1.48217	3.14878	ABCC3; NCOA1; ABCC4; PSMC5; RXRA; ABCC2; UGT1A1; NR1I2; NRIP1; UGT1A9
Fluoropyrimidine Activity WP1601	10/33	0.1195	0.424092	1.48217	3.14878	ABCC3; CDA; ABCC4; RRM1; RRM2; TDG; DPYD; GGH; UPP2; ABCG2
Leptin signaling pathway WP2034	23/76	0.0275395	0.249974	1.48022	5.31716	NCOA1; KHDRBS1; PTPN1; MAP2K1; BAD; STAT1; PTEN; PIK3R1; ESR1; ACACA; IKBKB; SOCS2; CDC42; SOCS3; MAPK8; RPS6KB1; IL1B; ERBB2; LEPR; REL; BAX; PLCG1; EIF4E
ncRNAs involved in Wnt signaling in hepatocellular carcinoma WP4336	26/86	0.020295	0.222773	1.47873	5.76316	WNT2B; LEF1; NLK; ELAVL1; LRP6; NKD2; FRAT1; FRAT2; SOX17; DVL2; WNT2; WNT10A; FZD2; FZD5; WNT7B; FZD9; FZD8; CSNK1E; SENP2; KLF4; DKK2; SFRP4; SFRP1; ROR1; ROR2; EZH2
IL-6 signaling pathway WP364	13/43	0.0843656	0.375666	1.47873	3.65629	NCOA1; MAP2K1; STAT1; BAD; PRKCD; PIK3R1; PRDM1; NLK; AGT; SOCS3; RPS6KB1; VIP; MAP3K7
G Protein Signaling Pathways WP35	28/93	0.0174235	0.222267	1.47261	5.96398	GNAZ; PDE1B; PDE1A; GNAI3; AKAP6; ADCY2; ADCY8; PRKCZ; ADCY6; GNAI1; ADCY5; AKAP12; GNA13; PPP3CA; NRAS; GNG10; GNG4; GNA11; GNG8; PDE8A; PRKCE; PRKCD; PRKCA; GNG11; GNAO1; ADCY9; AKAP9; PRKD1
Synaptic signaling pathways associated with autism spectrum disorder WP4539	15/50	0.0710488	0.349323	1.46735	3.88025	CAMK2B; NTRK2; PTEN; PRKAG2; PIK3R3; TSC1; PIK3R1; CACNA1C; GRIN2D; GRIN1; NRAS; GRIN3A; RPS6KB1; DLG4; SHANK3
Bladder Cancer WP2828	12/40	0.0996325	0.38233	1.46735	3.3841	NRAS; MAP2K1; EGF; CDKN2A; DAPK1; CDK4; DAPK2; ERBB2; MDM2; PIK3R1; MMP9; FGFR3
ATM Signaling Pathway WP2516	12/40	0.0996325	0.385464	1.46735	3.3841	NFKBIA; CCNB1; RAD51; CRADD; GADD45A; FANCD2; CCNE1; CHEK2; CDK1; MDM2; BID; CDC25C
Imatinib and Chronic Myeloid Leukemia WP3640	6/20	0.210501	0.574314	1.46735	2.28653	CDKN1B; GADD45A; KIT; FOXO3; SKP2; ABCG2
Vitamin D Metabolism WP1531	3/10	0.335661	0.679965	1.46735	1.60184	RXRB; RXRA; VDR
Trans-sulfuration pathway WP2333	3/10	0.335661	0.682896	1.46735	1.60184	MPST; CBS; CTH
Steroid Biosynthesis WP496	3/10	0.335661	0.685853	1.46735	1.60184	HSD3B2; HSD17B2; HSD17B7
Mammary gland development pathway - Involution (Stage 4 of 4) WP2815	3/10	0.335661	0.688834	1.46735	1.60184	SOCS3; BAX; MMP9
Leptin and adiponectin WP3934	3/10	0.335661	0.691842	1.46735	1.60184	LEPR; ADIPOR2; ACACA
Interleukin-1 Induced Activation of NF-kappa-B WP3656	3/10	0.335661	0.694877	1.46735	1.60184	IL1A; IRAK1; PRKCZ
MicroRNAs in cardiomyocyte hypertrophy WP1544	25/84	0.0272385	0.25209	1.45571	5.24509	HDAC4; PIK3R3; PIK3R1; TNF; FGF2; IGF1R; MYLK; LRP6; HDAC7; IKBKB; PPP3CA; MAPK8; PRKG1; MAPK4; MAP2K6; EIF2B5; EDN1; MAP2K1; FZD2; MYEF2; EGF; LIF; IGF1; AGT; RCAN1
Apoptosis WP254	25/84	0.0272385	0.257131	1.45571	5.24509	TRADD; PIK3R1; TNF; IGF1R; CASP9; IKBKB; BCL2L11; TNFSF10; BID; MCL1; HELLS; APAF1; CRADD; BAD; CDKN2A; GZMB; IGF1; TNFRSF1B; NFKBIA; MAPK10; MDM2; BAX; CYCS; TNFRSF21; BCL2L2
Arrhythmogenic Right Ventricular Cardiomyopathy WP2118	22/74	0.0371003	0.265323	1.45413	4.7901	RYR2; ACTN3; LAMA2; CACNA2D1; LEF1; CACNA2D2; CACNA1D; CACNA1C; SLC8A1; CACNB2; SGCD; CACNB4; DES; SGCA; LMNA; ITGA11; ITGA8; ITGA7; DMD; CTNNA3; ITGA5; CTNNA2
Wnt Signaling Pathway and Pluripotency WP399	30/102	0.0197538	0.233095	1.43858	5.64557	WNT2B; LEF1; NLK; PRKCZ; LRP6; NKD2; PPP2CB; FRAT1; PPP2R1B; DVL2; MAP3K7; WNT2; FOXD3; WNT10A; FZD2; FZD5; FZD4; PRKCE; WNT7B; PRKCD; FZD9; FZD8; PRKCA; CSNK1E; AXIN2; PPP2R3A; MAPK10; PPP2R2C; PPP2R2B; PRKD1
BDNF-TrkB Signaling WP3676	10/34	0.139823	0.439976	1.43858	2.83023	NTRK2; NRAS; MAP2K1; EEF2K; TRPC3; RPS6KB1; DLG4; TSC1; PLCG1; GRIN1
Amplification and Expansion of Oncogenic Pathways as Metastatic Traits WP3678	5/17	0.257015	0.615792	1.43858	1.95449	POSTN; EPAS1; LEF1; TNC; WNT2
Focal Adhesion-PI3K-Akt-mTOR-signaling pathway WP3932	89/303	0.000127109	0.0199985	1.43668	12.8877	CHRM2; CSF3; CDKN1B; CHRM1; CSF1; CAB39L; EPO; LAMC3; FLT4; TNC; PTEN; IRS2; SLC2A4; FGF1; PIK3C2A; FGF2; ELAVL1; IGF1R; IKBKB; GHR; CASP9; PPP2R1B; CREB3L4; CREB3L1; KDR; NOS1; MAP2K1; PPP2R5A; TSC1; PRLR; COL2A1; COL6A2; DDIT4; KIT; IL3RA; COL4A6; ITGA8; ITGA7; ITGA5; IFNAR1; PHLPP2; LAMA5; PHLPP1; TNXB; PFKFB3; CAB39; LAMA2; EPAS1; COL11A1; LAMA4; LPAR1; PIK3R1; FOXO3; HIF1A; ACACA; THBS4; PPP…
DNA Damage Response (only ATM dependent) WP710	32/110	0.0193036	0.239771	1.42289	5.61679	WNT2B; CDKN1B; LEF1; PTEN; PIK3R3; PIK3C2G; PIK3R1; FOXO3; PIK3C2A; CDC42; FRAT1; NRAS; MAPK8; BCL2L11; ERBB2; DVL2; RAC3; MAP3K7; WNT2; MAP3K4; PCK2; WNT10A; MLKL; BAD; CDKN2A; INSR; WNT7B; MAPK10; CCNG2; CAT; MDM2; BAX
IL-1 signaling pathway WP195	16/55	0.0810516	0.364346	1.42289	3.57524	MAP2K1; PELI2; HSPB2; PIK3R1; PRKCZ; IKBKB; NFKBIA; IL1A; MAPK8; IRAK1; IL1B; REL; CCL2; PLCG1; MAP3K7; MAP2K6
Trans-sulfuration and one carbon metabolism WP2525	9/31	0.166264	0.499852	1.42002	2.54776	AHCYL2; AHCYL1; MTHFD1L; SHMT2; CBS; PSAT1; CTH; DNMT3B; PHGDH
Factors and pathways affecting insulin-like growth factor (IGF1)-Akt signaling WP3850	9/31	0.166264	0.503056	1.42002	2.54776	IGFBP5; RPS6KB1; JKAMP; PTEN; ILK; IGF1; FBXO32; EIF4E; IGF1R
Translation Factors WP107	15/52	0.0948104	0.392548	1.41091	3.32394	EIF2B5; EIF4A1; EIF5B; EIF2B4; EIF2B3; EIF2AK2; EIF2S1; EIF1; EEF2K; EEF1A2; ETF1; EIF4EBP3; PABPC1; EIF4E; EIF3B
Copper homeostasis WP3286	15/52	0.0948104	0.396022	1.41091	3.32394	APP; PRNP; STEAP3; STEAP4; SLC11A2; PTEN; ADAM10; FOXO3; ATOX1; CCS; MTF2; MDM2; MAPT; STEAP1; STEAP2
LncRNA involvement in canonical Wnt signaling and colorectal cancer WP4258	27/94	0.0347282	0.273195	1.40491	4.72079	WNT2B; LEF1; NLK; LRP6; NKD2; FRAT1; FRAT2; SOX17; DVL2; MAP3K7; WNT2; WNT10A; FZD2; FZD5; WNT7B; FZD9; FZD8; AXIN2; CSNK1E; SENP2; DKK2; SFRP4; SFRP1; HNRNPK; ROR1; ROR2; EZH2
Viral Acute Myocarditis WP4298	24/84	0.0471773	0.296903	1.39748	4.26768	EDN1; LAMA2; STAT1; CAV1; KRT8; CAAP1; PIK3R1; TICAM1; TNF; MMP9; PYCARD; CASP9; SGCD; SOCS1; SGCA; JKAMP; RAC3; BNIP2; BAX; CYCS; DMD; NOS1; PABPC1; BID
Neovascularisation processes WP4331	6/21	0.247151	0.598232	1.39748	1.95333	ACVRL1; MAPK8; FLT4; KIT; KDR; MMP9
Hypothetical Craniofacial Development Pathway WP3655	2/7	0.435511	0.75574	1.39748	1.16163	TGFB3; ARHGAP29
Hfe effect on hepcidin production WP3924	2/7	0.435511	0.758529	1.39748	1.16163	HAMP; BMP6
EV release from cardiac cells and their functional effects WP3297	2/7	0.435511	0.761338	1.39748	1.16163	CXCL12; TNF
Disorders of the Krebs cycle WP4236	2/7	0.435511	0.764169	1.39748	1.16163	PDHX; SUCLG2
Aryl Hydrocarbon Receptor WP2586	13/46	0.130047	0.423325	1.38229	2.81967	NQO1; MAP2K1; CDKN1B; PTGS2; TNF; ESR1; NRAS; KLF6; PSRC1; NRIP1; AHRR; NCOA7; CD36
Aryl Hydrocarbon Receptor Pathway WP2873	13/46	0.130047	0.426264	1.38229	2.81967	NCOA1; NQO1; CDKN1B; JUND; UGT1A1; MGST1; TNF; IL1B; AHRR; BAX; UGT1A9; IL17B; CAP2
Pathways in clear cell renal cell carcinoma WP4018	24/85	0.0534209	0.307496	1.38104	4.04582	SHMT2; TGFB3; PTEN; PLOD2; TSC1; SDSL; HIF1A; HK2; ACACA; HK1; HK3; DEPTOR; ZEB1; PKM; PSAT1; LDHD; KDR; GRB10; PGK1; SSPN; PHGDH; ALDOB; CEP290; GAPDH
miRNA Regulation of DNA Damage Response WP1530	20/71	0.0746316	0.35945	1.37779	3.57564	CDKN1B; MCM7; APAF1; RFC1; GADD45A; RPA2; CDC25C; CASP9; CCNB1; RAD51; FANCD2; CCNE1; CDK4; CHEK2; CDK1; MDM2; BAX; CYCS; BID; ATR
Insulin Signaling WP481	45/160	0.0122337	0.186268	1.37564	6.05773	SNAP25; SHC2; SHC3; SRF; PTEN; PIK3R3; IRS2; PIK3C2G; PIK3R1; SLC2A4; FOXO3; PIK3C2A; PRKCZ; IGF1R; IKBKB; SOCS3; MAPK8; SOCS1; KIF5B; GRB10; FLOT1; MAP3K6; MAPK6; MAP3K7; EIF4E; MAP3K4; MAPK4; MAP3K5; MAP2K6; MAP4K4; PTPN1; MAP2K1; RAB4A; INSR; PRKCD; TSC1; PRKCA; SORBS1; MAPK10; EHD2; TBC1D4; RPS6KB1; RHOJ; SGK3; MAP3K12
Signal Transduction of S1P Receptor WP26	7/25	0.237399	0.589749	1.36953	1.9694	SPHK2; GNAI3; MAPK6; S1PR5; PLCB1; GNAI1; MAPK4
Physiological and Pathological Hypertrophy of the Heart WP1528	7/25	0.237399	0.592869	1.36953	1.9694	PPP3CA; MAPK8; EDN1; MYEF2; PRKCE; LIFR; AGT
DNA Damage Response WP707	19/68	0.0864433	0.377789	1.36665	3.34593	CDKN1B; APAF1; RFC1; GADD45A; RPA2; CDC25C; CASP9; CCNB1; RAD51; FANCD2; CCNE1; CDK4; CHEK2; CDK1; MDM2; BAX; CYCS; BID; ATR
Wnt Signaling WP428	32/115	0.0354352	0.265483	1.36102	4.54588	CAMK2B; WNT2B; LEF1; CAMK2A; NLK; LRP6; NKD2; PPP3CA; FRAT1; MAPK8; FRAT2; SOX17; DVL2; MAP3K7; WNT2; WNT10A; FZD2; FZD5; WNT7B; FZD9; FZD8; PRKCA; CSNK1E; SENP2; DKK2; SFRP4; SFRP1; VANGL2; PLCB4; ROR1; ROR2; PLCB1
Simplified Interaction Map Between LOXL4 and Oxidative Stress Pathway WP3670	5/18	0.300498	0.650619	1.35866	1.63354	NQO1; COL2A1; SUV39H1; ANXA5; PKD1
Estrogen metabolism WP697	5/18	0.300498	0.653617	1.35866	1.63354	SULT1A1; NQO1; GSTM1; UGT1A1; UGT1A9
4-hydroxytamoxifen, Dexamethasone, and Retinoic Acids Regulation of p27 Expression WP3879	5/18	0.300498	0.656643	1.35866	1.63354	MAP2K1; TSC1; EIF4E; MAP3K5; MAP2K6
PDGFR-beta pathway WP3972	8/29	0.227975	0.575422	1.34929	1.99495	MAPK8; MAP2K1; STAT1; SRF; EIF2AK2; PRKCA; PIK3R1; PLCG1
AMP-activated Protein Kinase (AMPK) Signaling WP1403	19/69	0.0973806	0.392851	1.34684	3.13697	PFKFB3; CAB39; INSR; PRKAG2; PIK3R3; TSC1; SLC2A4; PIK3R1; ELAVL1; ADRA1A; ADIPOR2; ACACA; CCNB1; EEF2K; RPS6KB1; HNF4A; LEPR; PLCB1; PPARGC1B
RANKL/RANK (Receptor activator of NFKB (ligand)) Signaling Pathway WP2018	15/55	0.138707	0.442364	1.33396	2.63508	LYN; MAP2K1; STAT1; TNFRSF11B; TNFRSF11A; PIK3R1; PAPSS2; ICAM1; IKBKB; CDC42; NFKBIA; MAPK8; PLCG1; MAP3K7; MAP2K6
Cardiac Hypertrophic Response WP2795	15/55	0.138707	0.445373	1.33396	2.63508	HDAC4; MAP2K1; EGF; PRKCA; IGF1; TNF; FGF2; HDAC7; IKBKB; PPP3CA; MAPK8; PRKD1; MAP3K7; PRKG1; MAP2K6
miRNA regulation of prostate cancer signaling pathways WP3981	9/33	0.218956	0.558633	1.33396	2.02613	CASP9; NFKBIA; AR; MAP2K1; CDKN1B; BAD; CREB3L1; PLCL2; MDM2
SRF and miRs in Smooth Muscle Differentiation and Proliferation WP1991	3/11	0.397381	0.726991	1.33396	1.23106	SRF; KLF4; MEF2D
Nucleotide GPCRs WP80	3/11	0.397381	0.72982	1.33396	1.23106	P2RY4; LPAR6; ADORA1
NAD metabolism, sirtuins and aging WP3630	3/11	0.397381	0.732671	1.33396	1.23106	FOXO3; HIF1A; SIRT3
Methionine metabolism leading to Sulphur Amino Acids and related disorders WP4292	3/11	0.397381	0.735544	1.33396	1.23106	CBS; CTH; ADK
TNF alpha Signaling Pathway WP231	25/92	0.0735596	0.357939	1.32912	3.46856	TRADD; TNFAIP3; TNF; TANK; PRKCZ; CASP9; IKBKB; NRAS; MAPK8; RFK; PSMD2; CCL2; BID; MAP3K7; MAP3K5; MAP2K6; APAF1; FBXW11; BAD; CYBA; TNFRSF1B; NFKBIA; REL; BAX; NOX1
Differentiation Pathway WP2848	13/48	0.166854	0.49845	1.32469	2.37204	LEFTY1; WNT2B; CSF1; EPO; EGF; TGFB3; WNT7B; IGF1; FGF1; FGF2; KIT; WNT2; FGF10
Fibrin Complement Receptor 3 Signaling Pathway WP4136	10/37	0.210362	0.577272	1.32194	2.0608	IKBKB; IRAK1; NOS2; LY96; CCL2; PLAT; CD14; CXCL3; TICAM1; TNF
Myometrial Relaxation and Contraction Pathways WP289	42/156	0.0307191	0.258918	1.31685	4.58643	CAMK2B; RYR2; RGS17; CAMK2A; LPAR1; ATP2A3; ADM; ARRB1; ADCY2; GABPB1; ADCY8; PRKCZ; SLC8A1; RYR3; ADCY6; ADCY5; RGS4; RGS5; CNN1; CALD1; GNG4; GNG8; IGFBP6; PLCG1; NOS1; RGS6; IGFBP5; PRKCE; PRKCD; GUCA2B; PRKCA; GNG11; GUCA2A; ACTA2; ADCY9; PKIA; IL1B; CALM3; PRKD1; ATF5; RAMP1; PLCD1
Glucuronidation WP698	7/26	0.271689	0.63171	1.31685	1.71599	UGT1A10; UGDH; UGT1A1; UGT1A5; PGM5; UGT1A9; HK1
Cytokines and Inflammatory Response WP530	7/26	0.271689	0.634838	1.31685	1.71599	IL1A; CSF3; CSF1; IL1B; CXCL1; CXCL2; TNF
PPAR signaling pathway WP3942	18/67	0.125818	0.421179	1.31405	2.72391	ACSL6; ILK; NR1H3; ACSL4; SORBS1; APOA5; RXRB; FABP2; RXRA; FABP4; ACADL; EHHADH; HMGCS2; CD36; ACADM; PPARA; PCK1; PCK2
Nucleotide-binding Oligomerization Domain (NOD) pathway WP1433	11/41	0.202188	0.561368	1.31227	2.09773	PYCARD; IKBKB; CASP9; NFKBIA; NDUFA13; COPS6; AIM2; IL1B; NLRP3; NOD1; PRDM1
Glycolysis and Gluconeogenesis WP534	12/45	0.194416	0.552798	1.30431	2.13614	HK3; PKM; PGAM1; GOT2; PGK1; SLC2A4; ALDOB; PCK1; GAPDH; HK2; FBP2; HK1
Role of Osx and miRNAs in tooth development WP3971	4/15	0.368562	0.701457	1.30431	1.30189	ALPL; DMP1; HNF1A; KLF4
Mammary gland development pathway - Embryonic development (Stage 1 of 4) WP2813	4/15	0.368562	0.704297	1.30431	1.30189	SFRP1; TERT; ALPL; TNF
GPCRs, Class C Metabotropic glutamate, pheromone WP501	4/15	0.368562	0.70716	1.30431	1.30189	GPRC5B; GPRC5A; GRM7; GPRC5C
Sudden Infant Death Syndrome (SIDS) Susceptibility Pathways WP706	42/158	0.0372844	0.26266	1.30018	4.27654	CHRM2; SNAP25; RYR2; VIPR1; ADCYAP1R1; DDC; VIPR2; THRB; MAOA; CHRNA7; CDCA7L; CHAT; CREM; ECE1; GATA3; NR3C1; TNF; HIF1A; NEUROD1; TPPP; ACADM; TAC1; PPARGC1B; SPTBN1; NKX2-2; NTRK2; KCNJ8; HTR3A; SSTR1; PHOX2B; GRIN1; AR; ADCYAP1; IL1A; HADHA; SST; IL1B; NOS1AP; PLP1; GPD1L; SCN4B; GAPDH
Pathways Regulating Hippo Signaling WP4540	26/98	0.0878796	0.380543	1.29766	3.15563	FLT4; LEF1; GNAI3; PRKAG2; PRKCZ; IGF1R; CDC42; GNA11; KDR; CDH24; TEAD1; TEAD2; TEAD3; NTRK2; PRKCE; INSR; PRKCD; PRKCA; LATS2; PLCB4; KIT; FGFR4; PLCB1; FGFR3; FGFR1; CDH19
Angiopoietin Like Protein 8 Regulatory Pathway WP3915	35/132	0.0551227	0.309737	1.2969	3.75867	SHC2; SHC3; THRB; THRA; MAPKAP1; PIK3R3; PRKAG2; IRS2; PIK3C2G; PIK3R1; SLC2A4; FOXO3; PIK3C2A; MAPK8; RXRA; FLOT1; MAP3K6; PCK1; MAPK6; MAP3K7; EIF4E; MAP3K4; MAPK4; MAP3K5; MAP2K6; MAP4K4; PTPN1; MAP2K1; INSR; NR1H3; TSC1; MAPK10; RPS6KB1; TRIP10; MAP3K12
PI3K-Akt Signaling Pathway WP4172	90/340	0.00415301	0.0933438	1.29472	7.10015	CHRM2; CSF3; CDKN1B; CHRM1; CSF1; EPO; LAMC3; FLT4; TNC; PTEN; FGF1; FGF2; IGF1R; IKBKB; GHR; CASP9; PPP2R1B; CREB3L4; CREB3L1; KDR; MAP2K1; PPP2R5A; PRKCA; TSC1; PRLR; COL2A1; CCNE1; COL6A2; DDIT4; KIT; COL6A1; IL3RA; COL4A6; ITGA8; COL4A5; ITGA7; SGK3; ITGA5; TLR2; IFNAR1; PHLPP2; LAMA5; PHLPP1; TNXB; LAMA2; LAMA4; LPAR1; PIK3R3; PIK3R1; FOXO3; THBS4; PPP2CB; GNG10; NRAS; RELN; BCL2L11; GNG4; P…
MAPK Signaling Pathway WP382	65/246	0.0137259	0.190547	1.29238	5.54235	RASGRF2; ARRB1; FGF1; TNF; FGF2; DUSP16; IKBKB; PPP3CA; RAC3; MAP3K6; MAP3K7; MAP3K4; MAP3K5; DUSP4; MAP2K1; DUSP3; CACNA2D1; PRKCD; CACNA2D2; PLA2G4A; PRKCA; MAPK8IP2; DUSP9; IL1A; CACNB2; PPM1A; PPM1B; CACNB4; DDIT3; IL1B; RASA2; RAPGEF2; MAPT; MAX; SRF; CACNA1B; CACNA1D; CACNA1C; NLK; STK4; CACNA1E; RASGRP4; RAP1B; CDC42; NRAS; MAPK8; NTF3; FLNA; CD14; FLNC; MAP4K4; MAP2K6; NTRK2; JUND; GADD45…
Apoptosis Modulation and Signaling WP1772	24/91	0.103427	0.39369	1.28998	2.92682	APAF1; CRADD; BAD; CDKN2A; TRADD; BNIP3; TNFRSF11B; TNFRSF1B; CASP9; IKBKB; NFKBIA; MAPK8; BCL2L11; IRAK1; PTRH2; TNFSF10; BAX; CYCS; BIRC6; PRKD1; BID; BCL2L2; MAP3K5; MCL1
Small Ligand GPCRs WP247	5/19	0.344978	0.681296	1.28715	1.36988	MTNR1A; PTGER1; TBXA2R; PTGER3; LPAR1
Nucleotide Metabolism WP404	5/19	0.344978	0.684158	1.28715	1.36988	RRM1; RRM2; SAT1; ADSS; POLG
Farnesoid X Receptor Pathway WP2879	5/19	0.344978	0.687045	1.28715	1.36988	RXRA; SLCO2B1; IRS2; BAAT; FKBP5
Apoptosis Modulation by HSP70 WP384	5/19	0.344978	0.689956	1.28715	1.36988	CASP9; MAPK10; APAF1; CYCS; BID
Chemokine signaling pathway WP3929	43/164	0.0435689	0.277899	1.28244	4.01842	CX3CR1; SHC2; SHC3; CCL11; GNAI3; PIK3R3; ARRB1; ADCY2; PIK3R1; FOXO3; CXCL3; ADCY8; CXCL14; PRKCZ; CXCL5; ADCY6; GNAI1; CXCL16; ADCY5; RAP1B; IKBKB; CDC42; GNG10; NRAS; CCL7; GNG4; CCL4; CCL3; GNG8; CCL17; LYN; MAP2K1; CCL20; STAT1; PRKCD; PPBP; GNG11; NFKBIA; ADCY9; CXCL12; PLCB4; PLCB1; CCL28
Tryptophan metabolism WP465	12/46	0.217135	0.56623	1.27596	1.94869	DDC; AANAT; MAOB; ALDH2; AFMID; CAT; ALDH1A1; MDM2; OGDH; CYP2E1; HADH; ACAT1
Regulation of Microtubule Cytoskeleton WP2038	12/46	0.217135	0.569376	1.27596	1.94869	CDC42; CLIP1; MAP1B; PTEN; CDK1; PRKCA; KIF2C; TPPP; MAPT; MAPRE1; PHLDB2; CLASP1
The human immune response to tuberculosis WP4197	6/23	0.324831	0.67542	1.27596	1.43475	IFITM1; MED14; SOCS1; STAT1; PTPN2; IFNAR1
Breast cancer pathway WP4262	40/154	0.0569464	0.31622	1.27043	3.64061	SHC2; SHC3; WNT2B; FLT4; LEF1; PTEN; PIK3R3; PIK3R1; FGF1; FGF2; IGF1R; LRP6; FRAT1; NRAS; FRAT2; ERBB2; DVL2; WNT2; NCOA1; MAP2K1; WNT10A; FZD2; FZD5; GADD45A; EGF; WNT7B; FZD9; FZD8; IGF1; AXIN2; ESR1; SFRP4; RAD51; RPS6KB1; CDK4; KIT; BAX; FGFR1; FGF10; ATR
Sphingolipid pathway WP1422	7/27	0.307156	0.656008	1.26808	1.49684	CERS3; ACER1; GAL3ST1; ASAH2; CERK; SPHK2; CERS2
Pancreatic adenocarcinoma pathway WP4263	23/89	0.129611	0.427807	1.26401	2.58265	RALBP1; MAP2K1; EGF; TGFB3; BAD; STAT1; CDKN2A; GADD45A; PRKCD; PIK3R3; PIK3R1; CASP9; IKBKB; CDC42; MAPK10; MAPK8; RAD51; RPS6KB1; CDK4; ERBB2; RAC3; PAK6; BAX
Tumor suppressor activity of SMARCB1 WP4204	8/31	0.291369	0.642645	1.26224	1.55655	SUZ12; SMARCC1; RBBP4; CDKN2A; CDK4; ACTL6A; GLI3; EZH2
Parkin-Ubiquitin Proteasomal System pathway WP2359	18/70	0.170913	0.507366	1.25773	2.2219	PSMD12; PSMD14; TUBAL3; PSMD13; CASK; HSPA14; UBE2J1; PSMD6; TUBB2B; PSMC5; PSMC6; TUBB3; CCNE1; PSMC4; PSMD2; PSMC1; PSMC2; PSMD1
Synaptic Vesicle Pathway WP2267	13/51	0.230538	0.578797	1.24677	1.82944	UNC13B; NSF; SNAP25; RAB3A; CACNA1B; SYP; SYN3; SYN2; DNM1; SYN1; DNM3; RIMS1; STX1B
DNA IR-Double Strand Breaks (DSBs) and cellular response via ATM WP3959	14/55	0.220861	0.560465	1.24503	1.88026	BLM; APAF1; CDKN2A; ACTL6A; CDC25C; CASP9; RAD51; FANCD2; CHEK2; MDM2; BAX; BID; MCPH1; ATR
Kit receptor signaling pathway WP304	15/59	0.211787	0.574503	1.24352	1.93016	LYN; MAP2K1; BAD; STAT1; PRKCA; PIK3R1; FOXO3; MAPK8; SOCS1; TEC; RPS6KB1; KIT; GRB10; MAPT; PLCG1
Mesodermal Commitment Pathway WP2857	37/147	0.095049	0.390114	1.23111	2.89725	SCHIP1; SRF; NCAPG2; LEF1; GATA3; NLK; PHF6; ACACA; MBTD1; SOX17; HNF4A; DNMT3B; DIP2A; ASCC3; TEAD1; TEAD2; WDHD1; LEFTY1; FZD5; FZD4; FZD8; AXIN2; KLF4; ZFHX4; ACVR2A; TBX3; ARL4A; MEIS1; KLF5; MTF2; HAND1; CCDC6; RARB; TCF4; AHDC1; FGFR1; CUL4B
ESC Pluripotency Pathways WP3931	29/116	0.135481	0.437995	1.22279	2.44427	WNT2B; PTEN; FGF1; FGF2; LRP6; DVL2; MAPK6; WNT2; MAPK4; MAP2K6; MAP2K1; WNT10A; FZD2; FZD5; FZD4; EGF; WNT7B; FZD9; LIF; FZD8; LIFR; HNF1A; MDM2; FGFR4; FGFR3; FGF12; FGF11; FGFR1; FGF10
DNA IR-damage and cellular response via ATR WP4016	20/80	0.189362	0.541691	1.22279	2.03484	BARD1; FEN1; UBE2D3; RPA1; RPA2; BRCC3; CDC25C; PALB2; BRIP1; RAD51; FANCD2; CHEK2; RBBP8; CDK1; MDM2; TOPBP1; CLSPN; EEF1E1; MCPH1; ATR
Prolactin Signaling Pathway WP2037	19/76	0.196996	0.553464	1.22279	1.98652	PTPN1; MAP2K1; NOS2; STAT1; IRS2; PIK3R1; PRLR; SOCS2; NFKBIA; SOCS3; MAPK8; SOCS1; TEC; RPS6KB1; ERBB2; FLNA; NEK3; CTSD; PPIA
Primary Focal Segmental Glomerulosclerosis FSGS WP2572	18/72	0.205065	0.566027	1.22279	1.93743	SCARB2; CAMK2B; LAMA5; CDKN1B; KRT8; ILK; PARVA; DNM1; LRP6; MYO1E; WT1; PLCE1; COL4A5; PLCG1; SYNPO; TLN1; AGRN; LIMS1
RAC1/PAK1/p38/MMP2 Pathway WP3303	17/68	0.213611	0.572867	1.22279	1.8875	ANGPT4; ANGPT2; ANGPT1; NOS2; BAD; TIE1; PIK3R1; CASP9; IKBKB; NFKBIA; NRAS; MAPK8; RAD51; TNIP3; ERBB2; BAX; NOS1
Exercise-induced Circadian Regulation WP410	12/48	0.265572	0.6299	1.22279	1.62126	HIST1H2BN; PER2; PPP2CB; GSTM3; CLDN5; SUMO1; PPP1R3C; TUBB3; STBD1; KLF9; ARNTL; ETV6
Oxidative Damage WP3941	10/40	0.292369	0.641853	1.22279	1.50371	CDC42; CASP9; MAPK10; CDKN1B; APAF1; BAD; GADD45A; CYCS; TNFRSF1B; TNF
Target Of Rapamycin (TOR) Signaling WP1471	9/36	0.307655	0.654114	1.22279	1.4414	PRR5; CDC42; RPS6KB1; MAPKAP1; DDIT4; PRKAG2; DDIT4L; TSC1; PRKCA
White fat cell differentiation WP4149	8/32	0.324548	0.677817	1.22279	1.37604	CEBPA; KLF5; CEBPD; DDIT3; NR1H3; GATA3; NR3C1; KLF4
Constitutive Androstane Receptor Pathway WP2875	8/32	0.324548	0.680829	1.22279	1.37604	SULT1A1; ABCC3; NCOA1; RXRA; ABCC2; UGT1A1; EHHADH; UGT1A9
Urea cycle and metabolism of amino groups WP497	5/20	0.389804	0.727223	1.22279	1.15201	OAT; ARG1; SMS; ASL; OTC
Nanomaterial induced apoptosis WP2507	5/20	0.389804	0.730109	1.22279	1.15201	CASP9; APAF1; BAX; CYCS; BID
Hypertrophy Model WP516	5/20	0.389804	0.733018	1.22279	1.15201	IL1A; JUND; ZEB1; ADAM10; EIF4E
MAPK and NFkB Signalling Pathways Inhibited by Yersinia YopJ WP3849	3/12	0.457396	0.785058	1.22279	0.956475	IKBKB; NFKBIA; MAP2K6
NAD Biosynthesis II (from tryptophan) WP2485	2/8	0.509705	0.823907	1.22279	0.824067	AFMID; NADSYN1
HIF1A and PPARG regulation of glycolysis WP2456	2/8	0.509705	0.826739	1.22279	0.824067	HIF1A; GAPDH
Glucocorticoid and Mineralcorticoid Metabolism WP237	2/8	0.509705	0.829589	1.22279	0.824067	HSD11B2; HSD3B2
Effects of Nitric Oxide WP1995	2/8	0.509705	0.83246	1.22279	0.824067	NOS2; NOS1
Dual hijack model of Vif in HIV infection WP3300	2/8	0.509705	0.835351	1.22279	0.824067	CUL5; RUNX1
Nuclear Receptors Meta-Pathway WP2882	79/319	0.0336857	0.269486	1.21129	4.10711	CDKN1B; TNFAIP3; IRS2; GCC1; SLC7A11; SLC2A4; NR3C1; SLC6A2; TNF; SLC39A9; SLCO2B1; SLC39A5; ACADM; SLC39A3; NCOA1; ABCC3; ABCC4; SLC6A19; FGFBP1; EDN2; ABCC2; SLC6A17; UGT1A1; SLC2A10; TSC22D3; SLC2A13; SLC6A14; SLC39A11; BAAT; SLC39A14; APOA5; SLC5A6; TGFBR3; SLC5A7; SLC5A8; IL1B; EHHADH; SCNN1A; AHRR; PPARA; FKBP5; SLC26A2; MGST3; ABHD2; NR1I2; AMIGO2; MGST1; MGST2; GSTT2; PTGS2; SLC5A5; SULT1…
Focal Adhesion WP306	49/198	0.0800412	0.363264	1.21044	3.05662	LAMC3; TNC; PTEN; ILK; MYLK; IGF1R; KDR; RAC3; MAP2K1; PPP1R12A; PRKCA; COL2A1; COL6A2; COL4A6; ITGA8; ITGA7; TLN2; ITGA5; TLN1; PPP1R12B; MYL9; PPP1R12C; LAMA5; SHC2; TNXB; SHC3; LAMA2; LAMA4; PIK3R3; PIK3R1; THBS4; RAP1B; CDC42; MAPK8; RELN; ERBB2; FLNA; PAK6; FLNC; CAV2; EGF; BAD; CAV1; STYK1; PARVA; IGF1; MAPK10; COL5A3; ITGA11
Pathways Affected in Adenoid Cystic Carcinoma WP3651	16/65	0.242879	0.597078	1.20398	1.70386	KDM6B; MAGI1; CEBPA; BRD1; MAX; KMT2C; INSRR; ATRX; PTEN; IL17RD; FOXO3; SMARCA2; FOXP2; CHEK2; ERBB2; FGFR4
Oncostatin M Signaling Pathway WP2374	16/65	0.242879	0.600204	1.20398	1.70386	MAP2K1; CDKN1B; JUND; STAT1; PRKCE; PRKCD; OSM; LIFR; PRKCA; PIK3R1; HIF1A; NFKBIA; SOCS3; MAPK8; TIMP3; CCL2
Epithelial to mesenchymal transition in colorectal cancer WP4239	39/159	0.119662	0.415298	1.19972	2.54711	NRP2; WNT2B; TMPRSS4; PIK3R3; PIK3R1; HIF1A; PKD1; LRP6; MAPK8; RBBP4; CLDN23; WNT2; MEF2D; MAP2K6; SUZ12; MAP2K1; WNT10A; FZD2; FZD5; TGFB3; FZD4; GDF15; WNT7B; FZD9; FZD8; MMP9; CLDN5; CLDN3; LATS2; ZEB1; CLDN15; CTDSP1; ID2; CLDN7; COL4A6; COL4A5; STRAP; ITGA5; EZH2
Apoptosis-related network due to altered Notch3 in ovarian cancer WP2864	13/53	0.277646	0.624043	1.19972	1.53733	APP; HELLS; NQO1; CDKN1B; JUND; CUL5; ANXA5; TNF; SOCS3; ERBB3; RPS6KB1; TNFRSF21; IER3
Nonalcoholic fatty liver disease WP4396	38/155	0.12382	0.417449	1.19913	2.50489	NDUFB9; CEBPA; NDUFA13; NDUFB11; PIK3R3; PRKAG2; IRS2; PIK3R1; TNF; COX7A1; ADIPOR2; IKBKB; CDC42; SOCS3; MAPK8; BCL2L11; RXRA; LEPR; CCL2; BID; MAP3K5; MLXIP; NDUFA6; NDUFA4; INSR; NDUFA1; NR1H3; SDHA; SDHB; EIF2S1; VMP1; IL1A; DDIT3; IL1B; CYCS; BAX; CYP2E1; PPARA
Structural Pathway of Interleukin 1 (IL-1) WP2637	12/49	0.291047	0.644949	1.19784	1.47846	IKBKB; NFKBIA; MAPK10; IL1A; MAP2K1; MAPK8; IRAK1; MBP; MAP3K7; TANK; EIF4E; MAP2K6
Circadian rhythm related genes WP3594	49/201	0.0982766	0.393106	1.19238	2.76627	TOP2A; SUV39H2; CHRM1; SUV39H1; RORC; PTEN; SIN3A; ADORA1; KLF10; FBXW11; CSNK1E; CARTPT; MTNR1A; KCNMA1; ATF5; PPARA; NLGN1; DDC; HDAC2; PHLPP1; HDAC3; DHX9; CREM; TNFRSF11A; ARNTL2; ARNTL; MAPK8; AANAT; GNA11; UBC; NRIP1; JUND; NOS2; NONO; NTRK3; GFPT1; NR1H3; NR1D1; SETX; PER2; MAPK10; MYBBP1A; CDK4; ID2; KLF9; ID4; ID3; FBXL3; EZH2
Type II interferon signaling (IFNG) WP619	9/37	0.338928	0.68365	1.18974	1.28726	SOCS3; SOCS1; NOS2; STAT1; IL1B; PRKCD; EIF2AK2; CYBB; ICAM1
TGF-beta Signaling Pathway WP366	32/132	0.163872	0.499015	1.18574	2.14461	APP; CITED1; TNC; NEDD4L; PIK3R1; CDC42; MAPK8; TERT; SUMO1; SIN3A; MAP3K7; SKIL; SPTBN1; MAPK4; MAP2K6; KLF10; MAP2K1; UBE2I; JUND; CAV1; LIMK2; WWP1; NUP153; UCHL5; TGFBR3; SKI; PPM1A; KLF6; COPS5; ZEB1; CDK1; STRAP
Folate Metabolism WP176	16/66	0.263768	0.628781	1.18574	1.58022	ABCA1; CSF1; SHMT2; INSR; PLAT; TNF; ICAM1; CBS; RFK; IL1B; CTH; CAT; CCL2; NOS1; FOLR2; GART
Resistin as a regulator of inflammation WP4481	8/33	0.358337	0.693177	1.18574	1.2169	IKBKB; NFKBIA; PLCB4; PLCE1; PLCG1; PLCB1; TNF; PLCD1
MECP2 and Associated Rett Syndrome WP3584	15/62	0.275704	0.622642	1.18335	1.52466	GRIA1; PRPF38A; CEBPD; CAMK2A; OPRK1; FGF2; GRIN1; CSRP1; SIN3A; HNRNPH1; SST; MBP; CDON; FKBP5; EZH2
Vitamin D Receptor Pathway WP2877	44/182	0.123804	0.4204	1.18248	2.47027	CEBPA; CD40; STEAP4; CDKN1B; TNFAIP3; TNFRSF11B; PRDM1; SLC2A4; ATP2C2; TRAK1; HIF1A; SLC8A1; SULT1C2; RXRA; CBS; CLMN; HSD17B2; NRIP1; TIMP2; DACT2; TIMP3; CD14; S100G; IGFBP5; GADD45A; VDR; CDKN2A; TPM1; HNF1A; KLF4; BMP6; SFRP1; CEACAM1; CCNE1; CYP2S1; TRPV5; S100A6; ID4; ALPI; IGSF9B; MXD1; S100A9; S100A8; NOX1
IL-4 Signaling Pathway WP395	13/54	0.302282	0.651493	1.1775	1.40876	CEBPA; BAD; STAT1; IRS2; PIK3R1; GATA3; IKBKB; NFKBIA; SOCS3; HRH1; SOCS1; RPS6KB1; FLNA
Vitamin B12 Metabolism WP1533	12/50	0.317183	0.66835	1.17388	1.34794	ABCA1; MCEE; SHMT2; CBS; IL1B; INSR; CTH; CCL2; PLAT; TNF; MUT; ICAM1
Hypothesized Pathways in Pathogenesis of Cardiovascular Disease WP3668	6/25	0.405154	0.735511	1.17388	1.06059	TGFBR3; MAPK8; POSTN; ANGPT2; FLNA; LTBP1
Ras Signaling WP4223	44/184	0.140563	0.439376	1.16963	2.29493	SHC2; SHC3; RASGRF2; FLT4; PIK3R3; FOXO4; PIK3R1; STK4; RASGRP4; IGF1R; PLD2; RAP1B; IKBKB; CDC42; GNG10; NRAS; MAPK8; GNG4; KDR; PLCE1; RAC3; GNG8; PAK6; PLCG1; NTRK2; RALBP1; MAP2K1; BAD; INSR; PLA2G4A; PRKCA; GNG11; GRIN1; MAPK10; RASA4; PLA2G10; RASA2; KIT; REL; CALM3; FGFR4; FGFR3; EXOC2; FGFR1
Common Pathways Underlying Drug Addiction WP2636	10/42	0.351116	0.690527	1.16456	1.21888	GRIA1; RAP1B; GRIA2; MAP2K1; CAMK2A; PRKCA; ADCY8; GNAI1; ACTG2; GRIN1
Nicotine Activity on Dopaminergic Neurons WP1602	5/21	0.434383	0.765033	1.16456	0.971047	CHRNA3; DDC; ADCY2; GNAI1; KCNK3
Glycerophospholipid Biosynthetic Pathway WP2533	5/21	0.434383	0.767898	1.16456	0.971047	CHKB; AGPS; PIP5K1A; CHPT1; CDS2
B Cell Receptor Signaling Pathway WP23	23/97	0.246117	0.601902	1.15976	1.62593	LYN; PTPN18; MAP2K1; MAX; PRKCD; CAMK2A; PIK3R1; ILF2; NFKBIA; IKBKB; CDC42; MAPK8; TEC; SH3BP2; REL; PIP5K1A; PIP5K1B; PLCG1; PIK3AP1; MAP3K7; MEF2D; MAPK4; MAP2K6
Parkinsons Disease Pathway WP2371	9/38	0.370673	0.699831	1.15844	1.14967	CASP9; DDC; UCHL1; PINK1; APAF1; CCNE1; CYCS; EPRS; UBE2J1
Corticotropin-releasing hormone signaling pathway WP2355	22/93	0.25611	0.616755	1.15705	1.57608	GNAZ; MAP2K1; JUND; HSD3B2; PRKCD; CAMK2A; ECE1; ARRB1; PRKCA; ACACA; GNAI1; CASP9; RAP1B; NFKBIA; GNAO1; CRHBP; MAPK8; GNA11; TCF4; PLCG1; RAPGEF3; MAP3K5
Brain-Derived Neurotrophic Factor (BDNF) signaling pathway WP2380	34/144	0.198266	0.553736	1.15486	1.86873	GRIA1; GRIA2; SHC2; RAB3A; SHC3; CAMK2A; IRS2; PIK3R1; FOXO3; IKBKB; CDC42; MAPK8; BCL2L11; CFL1; NTF3; PLCG1; EIF4E; NSF; NTRK2; MAP2K1; BAD; STAT1; SORT1; KIDINS220; NTRK3; PRKCD; EIF2S1; SYN1; GRIN1; NFKBIA; MAPK10; RPS6KB1; ALPL; MAPT
Type 2 papillary renal cell carcinoma WP4241	8/34	0.392459	0.729293	1.15086	1.07643	EGLN2; EPAS1; TGFB3; CADM2; CUL2; DVL2; TFEB; HIF1A
Cells and Molecules involved in local acute inflammatory response WP4493	4/17	0.469725	0.794661	1.15086	0.869601	IL1A; C6; TNF; ICAM1
Canonical and Non-Canonical TGF-B signaling WP3874	4/17	0.469725	0.797519	1.15086	0.869601	GREM1; MAPK8; LOX; LOXL1
ACE Inhibitor Pathway WP554	4/17	0.469725	0.800398	1.15086	0.869601	ACE2; ACE; AGT; NR3C2
Endoderm Differentiation WP2853	33/141	0.218301	0.559988	1.14474	1.74216	APP; SCHIP1; NCAPG2; LEF1; NR3C1; NLK; ELAVL1; PHF6; ACACA; MBTD1; BTAF1; SOX17; DNMT3B; DIP2A; ASCC3; DUSP4; WDHD1; SFMBT1; STAT1; CDYL; FOXN3; ZFHX4; LRPPRC; NME1; MAD2L2; SFRP1; MTF2; TCF4; PABPC1; NAA15; AHDC1; EZH2; CUL4B
Regulation of Actin Cytoskeleton WP51	35/150	0.215745	0.568891	1.14127	1.75032	CHRM2; CHRM3; CHRM1; PIK3R3; PIK3C2G; PIK3R1; FGF1; PIK3C2A; FGF2; MYLK; CDC42; GNA13; NRAS; CFL1; PIP5K1A; RAC3; PAK6; PIP5K1B; PIP4K2C; CD14; MAPK6; MAPK4; MAP2K1; PPP1R12A; GSN; EGF; RASSF7; ENAH; EZR; FGFR4; FGFR3; FGF12; FGF11; FGFR1; FGF10
Cell Cycle WP179	28/120	0.24656	0.599877	1.14127	1.59796	ANAPC13; HDAC2; CDKN1B; MCM7; ORC5; ORC4; CCNB1; ORC6; CHEK2; CDC27; ORC2; SKP2; BUB1; TGFB3; GADD45A; CDKN2A; CDC25C; MAD2L2; DBF4; TFDP2; CCNE1; CDK4; MDM2; CDK1; ANAPC4; MCM4; ANAPC1; ATR
One Carbon Metabolism WP241	7/30	0.417029	0.742784	1.14127	0.998157	AHCYL2; ALDH1L1; MTHFD1L; SHMT2; CHDH; DNMT3B; GART
Matrix Metalloproteinases WP129	7/30	0.417029	0.745597	1.14127	0.998157	MMP16; MMP17; TIMP2; TIMP3; MMP8; TNF; MMP9
Chromosomal and microsatellite instability in colorectal cancer WP4216	17/73	0.31558	0.667955	1.13904	1.3137	MAP2K1; TGFB3; BAD; GADD45A; LEF1; AXIN2; PTGS2; NTN1; CASP9; MAPK10; MAPK8; BCL2L11; REL; RAC3; BAX; CYCS; EXOC2
ErbB Signaling Pathway WP673	21/91	0.304098	0.652428	1.12873	1.34365	CAMK2B; MAP2K1; SHC2; CDKN1B; SHC3; EGF; BAD; CAMK2A; PIK3R3; PRKCA; PIK3R1; MAPK10; NRAS; MAPK8; BCL2L11; ERBB3; RPS6KB1; ERBB2; MDM2; PAK6; PLCG1
PDGF Pathway WP2526	9/39	0.402665	0.733815	1.12873	1.02675	CDC42; NFKBIA; MAPK8; MAP2K1; STAT1; SRF; PLA2G4A; PIK3R1; PLCG1
Valproic acid pathway WP3871	3/13	0.514692	0.80442	1.12873	0.749688	HADHA; EHHADH; ABAT
Serotonin and anxiety-related events WP3944	3/13	0.514692	0.807092	1.12873	0.749688	PPP3CA; NLGN1; GRIN2D
Osteopontin Signaling WP1434	3/13	0.514692	0.809783	1.12873	0.749688	IKBKB; MAP2K1; MMP9
MFAP5-mediated ovarian cancer cell motility and invasiveness WP3301	3/13	0.514692	0.812491	1.12873	0.749688	MFAP5; PLCG1; RYR3
Kennedy pathway from Sphingolipids WP3933	3/13	0.514692	0.815217	1.12873	0.749688	PCYT1A; CHKB; CHPT1
Estrogen Receptor Pathway WP2881	3/13	0.514692	0.817962	1.12873	0.749688	PPARA; PCK1; ESR1
Disorders of Folate Metabolism and Transport WP4259	3/13	0.514692	0.820726	1.12873	0.749688	ALDH1L1; SHMT2; GART
Development of pulmonary dendritic cells and macrophage subsets WP3892	3/13	0.514692	0.823508	1.12873	0.749688	CSF1; ID2; TCF4
Cell Differentiation - Index WP2029	3/13	0.514692	0.826309	1.12873	0.749688	LEFTY1; SRF; MEF2D
BMP2-WNT4-FOXO1 Pathway in Human Primary Endometrial Stromal Cell Differentiation WP3876	3/13	0.514692	0.829129	1.12873	0.749688	SFRP1; BCL2L11; SST
VEGFA-VEGFR2 Signaling Pathway WP3888	54/236	0.195784	0.553354	1.11917	1.82507	NRP2; SLC8A1; ICAM1; AMOT; PPP3CA; CFL1; KDR; GRB10; ACP1; PRKG1; MAP3K5; MAP2K1; ANXA1; ARHGEF15; FBXW11; PRKCE; TRPC1; PRKCD; PLA2G4A; PRKCA; EPN1; RHOJ; MMRN2; TXNIP; PRKD1; ERG; EZR; HDAC4; SHC2; TNXB; MAPKAP1; SRF; PIK3R1; FOXO4; PTGS2; FOXO3; PRKCZ; ACACA; HDAC7; RAP1B; CDC42; MAPK8; CCL2; PLCG1; EIF4E; MAP2K6; PTPN1; RAB4A; STAT1; CAV1; SMARCA2; NFKBIA; RCAN1; RPS6KB1
Association Between Physico-Chemical Features and Toxicity Associated Pathways WP3680	15/66	0.369013	0.699495	1.11163	1.10821	GRIA1; MAP2K1; CDKN1B; FZD2; FZD5; FZD4; FZD9; FZD8; MYLK; MAPK8; ERBB2; NEFL; NEFM; NOS1; PLCG1
Regulation of Apoptosis by Parathyroid Hormone-related Protein WP3872	5/22	0.478195	0.800382	1.11163	0.820091	BAX; BID; BCL2L2; MCL1; BCL2L15
NAD+ biosynthetic pathways WP3645	5/22	0.478195	0.803231	1.11163	0.820091	BST1; TNKS; NADSYN1; SIRT2; SIRT3
NRF2 pathway WP2884	33/146	0.287836	0.640842	1.10554	1.3768	MGST3; MGST2; GSTT2; SLC2A4; SLC7A11; SLC6A2; SLC5A5; RXRA; SLC39A9; PRDX1; SLC39A5; HMOX1; UGT1A9; SLC39A3; ABCC3; GSTM3; ABCC4; NQO1; SLC6A19; GSTM2; GSTM1; ABCC2; SLC6A17; UGT1A1; SLC2A10; SLC2A13; SLC6A14; GSR; SLC39A11; SLC39A14; SLC5A6; SLC5A7; SLC5A8
Ciliary landscape WP4352	48/216	0.281853	0.630496	1.08693	1.37645	DYNC1I2; PSMD12; HDAC2; MCM7; PSMD13; VPS4A; CAMK2A; USH1C; IQGAP2; EFTUD2; RMND5A; CBS; EXOSC9; NEFL; STOM; NUP88; NEFM; SNRPB2; NINL; CEP290; IQCB1; TFAP2B; EIF5B; ARFGAP3; LRPPRC; MYL6; COPS6; PSMC6; GID4; COPS5; TBC1D4; PSMC4; CNOT1; VAPB; COPS2; GID8; RANBP10; EXOC4; LCN2; EXOC3; ANKS6; MCM4; COPS8; MAPRE2; GLA; EXOC2; EXOC1; CCDC40
mRNA Processing WP411	28/126	0.343267	0.689455	1.08693	1.16219	SF3B3; DHX9; RNMT; DDX1; CSTF2; DDX20; EFTUD2; POLR2A; PCBP2; DHX15; SNRPB2; HNRNPA1; SRSF10; NCBP1; FUS; NONO; CPSF2; PRPF40A; SNRNP40; PRPF6; HNRNPK; PHF5A; HNRNPH1; XRN2; SRSF3; SNRPE; HNRNPH2; SNRPF
Thermogenesis WP4321	24/108	0.359427	0.692446	1.08693	1.11219	SMARCC1; NPR1; ACTL6A; ACSL6; BMP8A; PRKAG2; TSC1; ACSL4; ADCY2; GCG; ADCY8; SMARCA2; ADCY6; ADCY5; NRAS; ADCY9; ADRB3; RPS6KB1; CREB3L4; CREB3L1; PRKG1; MGLL; MAP3K5; FGFR1
Interferon type I signaling pathways WP585	12/54	0.425577	0.755159	1.08693	0.928573	EIF4A1; SOCS3; SOCS1; RPS6KB1; STAT1; MAPKAP1; REL; IRS2; PIK3R1; EIF4E; IFNAR1; MAP2K6
Tgif disruption of Shh signaling WP3674	2/9	0.577164	0.846029	1.08693	0.597406	TGIF2; GLI3
Supression of HMGB1 mediated inflammation by THBD WP4479	2/9	0.577164	0.848665	1.08693	0.597406	IKBKB; NFKBIA
Pyrimidine metabolism and related diseases WP4225	2/9	0.577164	0.851317	1.08693	0.597406	DPYD; OTC
Macrophage markers WP4146	2/9	0.577164	0.853986	1.08693	0.597406	CD163; CD14
Heme Biosynthesis WP561	2/9	0.577164	0.856671	1.08693	0.597406	ALAS2; PPOX
Degradation pathway of sphingolipids, including diseases WP4153	2/9	0.577164	0.859374	1.08693	0.597406	ARSA; GLA
DNA Mismatch Repair WP531	2/9	0.577164	0.862093	1.08693	0.597406	RFC1; RPA1
Photodynamic therapy-induced AP-1 survival signaling. WP3611	11/50	0.447607	0.773884	1.07606	0.864978	MAPK8; BCL2L11; CCNE1; CDKN2A; TNFSF10; BAX; BID; TNF; MAP3K5; MCL1; MAP2K6
Ovarian Infertility Genes WP34	7/32	0.489837	0.814095	1.06994	0.763601	CDKN1B; VDR; CDK4; SMPD1; NRIP1; PRLR; SYNE2
Initiation of transcription and translation elongation at the HIV-1 LTR WP3414	7/32	0.489837	0.816971	1.06994	0.763601	HDAC4; NFKBIA; PPP3CA; HDAC2; HDAC3; NELFB; HDAC7
Hematopoietic Stem Cell Differentiation WP2849	12/55	0.452952	0.780267	1.06716	0.845163	IL1A; CSF3; THRB; TNXB; CSF1; EPO; IL1B; LEF1; ACVR1B; CD34; CBFA2T3; RUNX1
Neural Crest Differentiation WP2064	22/101	0.407753	0.734578	1.0654	0.955767	HDAC4; TFAP2B; FOXD3; HDAC2; HDAC3; HDAC10; AXIN2; FGF2; SOX10; PHOX2B; HDAC6; GFAP; HDAC7; COL2A1; GBX2; HAND1; DVL2; PMP22; MBP; TCF4; FGFR3; FGFR1
Integrin-mediated Cell Adhesion WP185	22/101	0.407753	0.737393	1.0654	0.955767	MAP2K1; SHC3; CAV2; CAV1; ILK; SORBS1; RAP1B; CDC42; MAPK10; CAPN9; ITGA11; ITGA8; RAC3; ITGA7; PAK6; CAPN1; ITGA5; TLN1; MAPK6; MAPK4; TNS1; MAP2K6
Hippo-Yap signaling pathway WP4537	5/23	0.520796	0.811272	1.0633	0.693693	LATS2; TEAD1; TEAD2; MAP4K4; TEAD3
The effect of progerin on the involved genes in Hutchinson-Gilford Progeria Syndrome WP4320	8/37	0.494216	0.815629	1.05755	0.745344	HDAC2; HIST1H3A; RBBP4; SUV39H1; LEF1; CBX1; RBBP7; HIST1H3E
TLR4 Signaling and Tolerance WP3851	6/28	0.523141	0.809583	1.04811	0.679073	IKBKB; NFKBIA; IRAK1; TICAM1; TNF; MAP3K7
Metapathway biotransformation Phase I and II WP702	39/183	0.41413	0.743229	1.04238	0.918938	UGT1A10; GAL3ST1; NAA20; MGST3; MGST1; MGST2; GSTT2; HNMT; HS6ST1; HS2ST1; SULT1A1; NDST1; SULT1C2; CYP4X1; CHST12; NDST4; UGT1A5; GAL3ST2; UGT1A9; GSTK1; GSTM3; GSTM2; GSTM1; UGT1A1; EPHX2; GSR; CYP4B1; BAAT; FMO5; SULT1B1; CYP26A1; CYP2W1; NAT8; AKR1B10; CYP2S1; CHST1; CYP2E1; NAT9; CHST4
Energy Metabolism WP1541	10/47	0.501364	0.824543	1.04067	0.718506	NCOA1; PPP3CA; RXRA; MYBBP1A; PRKAG2; FOXO3; PPARA; MEF2D; PPARGC1B; SIRT3
Pyrimidine metabolism WP4022	18/85	0.476366	0.803017	1.03578	0.7681	CDA; DTYMK; RRM1; RRM2; ENTPD3; POLR3GL; NME4; DCK; NME1; POLR2A; POLR3B; POLR2B; DPYD; TWISTNB; CMPK1; POLR3F; POLR1E; POLE
Striated Muscle Contraction Pathway WP383	8/38	0.527161	0.813137	1.02972	0.659279	ACTA2; MYOM1; DES; ACTN3; TPM2; TPM1; DMD; MYL9
Serotonin Receptor 4/6/7 and NR3C Signaling WP734	4/19	0.564235	0.845458	1.02972	0.589292	MAP2K1; SRF; NR3C1; HTR4
Overview of nanoparticle effects WP3287	4/19	0.564235	0.84815	1.02972	0.589292	HMOX1; BAX; PTGS2; TNF
Mitochondrial Gene Expression WP391	4/19	0.564235	0.85086	1.02972	0.589292	PPP3CA; MYEF2; GABPB1; PPARGC1B
EGF/EGFR Signaling Pathway WP437	34/162	0.46294	0.791694	1.02654	0.7906	ERRFI1; NDUFA13; CAMK2A; PTEN; FOXO4; PIK3R1; PRKCZ; PLD2; CDC42; MAPK8; CFL1; ERBB2; GRB10; PLCE1; PLCG1; MEF2D; MAP3K4; SH3GL2; MAPK4; RALBP1; MAP2K1; JUND; CAV2; EGF; STAT1; CAV1; LIMK2; PRKCD; PRKCA; EPN1; DNM1; RPS6KB1; NEDD4; SPRY2
Hippo-Merlin Signaling Dysregulation WP4541	25/120	0.494207	0.818476	1.01899	0.718188	FLT4; AMOT; IGF1R; NRAS; KDR; CDH24; PAK6; TEAD1; TEAD2; TEAD3; PPP1R14A; NTRK2; PPP1R12A; INSR; LATS2; PLCB4; ITGA11; KIT; ITGA8; ITGA7; ITGA5; FGFR4; FGFR3; FGFR1; CDH19
GPCRs, Class B Secretin-like WP334	5/24	0.561823	0.849937	1.01899	0.587521	VIPR1; ADCYAP1R1; CALCRL; VIPR2; PTH1R
T-Cell Receptor and Co-stimulatory Signaling WP2583	6/29	0.560437	0.850566	1.01197	0.585968	NFKBIA; PPP3CA; DYRK2; PTEN; PRKCA; PLCG1
MAPK Cascade WP422	6/29	0.560437	0.85331	1.01197	0.585968	MAPK10; NRAS; MAP2K1; MBP; MAP2K6; MAP3K12
Integrated Breast Cancer Pathway WP1984	31/151	0.52218	0.810754	1.00415	0.652437	PIGR; BLM; USP16; CERK; MAX; TRADD; PTEN; CASP9; CDC42; RASGEF1A; CHEK2; TPR; RAD54L; BID; BARD1; ANXA1; GADD45A; BAD; STAT1; TSC1; ESR1; CCNB1IP1; AR; ITPKC; RAD51; CDK4; PKIA; MDM2; BAX; FILIP1; ATR
G13 Signaling Pathway WP524	8/39	0.559288	0.857091	1.00332	0.583018	CDC42; GNA13; MAPK10; RPS6KB1; CFL1; MYBPH; IQGAP2; MAP3K4
Toll-like Receptor Signaling Pathway WP75	21/103	0.544973	0.837874	0.997229	0.605336	MAP2K1; CD40; STAT1; LY96; PIK3R3; PIK3R1; TICAM1; TNF; NFKBIA; IKBKB; MAPK10; MAPK8; IRAK1; IL1B; CCL4; CCL3; CD14; MAP3K7; IFNAR1; MAP2K6; TLR2
TGF-beta Receptor Signaling WP560	11/54	0.55947	0.854596	0.99635	0.578645	TGFBR3; SKI; LEFTY1; EGF; STAT1; BAMBI; LEF1; LIF; TNF; LTBP1; SKIL
Androgen receptor signaling pathway WP138	18/90	0.583625	0.852851	0.978234	0.526776	NCOA1; UBE2I; CAV1; LIMK2; PTEN; PIK3R1; RNF4; ETV5; CDC42; AR; SUMO1; SIN3A; CCNE1; PRDX1; MDM2; FLNA; PAK6; RAN
IL-7 Signaling Pathway WP205	5/25	0.60099	0.875516	0.978234	0.498095	MAP2K1; CDKN1B; STAT1; BAD; PIK3R1
Regulation of sister chromatid separation at the metaphase-anaphase transition WP4240	3/15	0.618563	0.887422	0.978234	0.4699	BUB1B; BUB1; MAD2L1
Fatty Acid Omega Oxidation WP206	3/15	0.618563	0.890128	0.978234	0.4699	ALDH2; ALDH1A1; CYP2E1
Type III interferon signaling WP2113	2/10	0.63754	0.90366	0.978234	0.440341	STAT1; IL10RB
Liver X Receptor Pathway WP2874	2/10	0.63754	0.906382	0.978234	0.440341	RXRA; NR1H3
Gamma-Glutamyl Cycle for the biosynthesis and degradation of glutathione, including diseases WP4518	2/10	0.63754	0.90912	0.978234	0.440341	GGCT; DPEP1
miR-517 relationship with ARCN1 and USP1 WP3596	1/5	0.681373	0.921513	0.978234	0.375295	ID2
Sulindac Metabolic Pathway WP2542	1/5	0.681373	0.924161	0.978234	0.375295	MSRA
Secretion of Hydrochloric Acid in Parietal Cells WP2597	1/5	0.681373	0.926824	0.978234	0.375295	CHRM1
Catalytic cycle of mammalian Flavin-containing MonoOxygenases (FMOs) WP688	1/5	0.681373	0.929503	0.978234	0.375295	FMO5
Selenium Micronutrient Network WP15	17/86	0.604681	0.878183	0.966859	0.486383	ABCA1; INSR; DIO1; GSR; DIO3; PLAT; PTGS2; TNF; ICAM1; PRDX2; CBS; RFK; IL1B; PRDX1; CTH; CAT; CCL2
TYROBP Causal Network WP3945	12/61	0.610141	0.883395	0.962198	0.475388	PYCARD; ABCC4; ELF4; HLX; DPYD; CYTL1; TCIRG1; LHFPL2; TNFRSF1B; ZFP36L2; CXCL16; IL13RA1
Selenium Metabolism and Selenoproteins WP28	9/46	0.617023	0.890626	0.956968	0.462071	SELENBP1; SEPSECS; RPL30; SARS2; CTH; DIO1; CREM; DIO3; SEPHS1
Zinc homeostasis WP3529	7/36	0.62485	0.893725	0.951061	0.44723	SLC39A9; SLC30A2; SLC30A4; SLC39A11; SLC39A5; SLC39A14; SLC39A3
Wnt/beta-catenin Signaling Pathway in Leukemia WP3658	5/26	0.638084	0.899031	0.94061	0.422603	ZBTB16; LEF1; AXIN2; LRP6; RUNX1T1
EPO Receptor Signaling WP581	5/26	0.638084	0.901723	0.94061	0.422603	MAP2K1; SOCS1; EPO; STAT1; IRS2
One carbon metabolism and related pathways WP3940	10/52	0.640408	0.89962	0.94061	0.419183	AHCYL1; PCYT1A; CHKB; SHMT2; CHDH; CTH; GSR; CHPT1; BAAT; DNM1
Mechanoregulation and pathology of YAP/TAZ via Hippo and non-Hippo mechanisms WP4534	9/47	0.644416	0.902564	0.936607	0.411556	ACTA2; MAPK10; MAPK8; PAK6; TEAD1; ACTG2; TEAD2; MAP4K4; TEAD3
TNF related weak inducer of apoptosis (TWEAK) Signaling Pathway WP2036	8/42	0.649293	0.90403	0.931652	0.402354	IKBKB; NFKBIA; MAPK8; TNFSF12; CCL2; TNF; MAP3K7; MMP9
Fas Ligand (FasL) pathway and Stress induction of Heat Shock Proteins (HSP) regulation WP314	8/42	0.649293	0.906705	0.931652	0.402354	CASP9; IL1A; MAPK8; APAF1; LMNA; CYCS; TNF; MAP3K7
Genotoxicity pathway WP4286	12/63	0.65758	0.912876	0.931652	0.390538	ACTA2; HIST1H2BN; ITPKC; CEBPD; GADD45A; BLOC1S2; ID2; MDM2; RAPGEF2; LRRFIP2; TM7SF3; PHLDA3
Peptide GPCRs WP24	14/74	0.672778	0.923114	0.925357	0.366756	OPRD1; CX3CR1; NPY4R; TACR2; FPR1; TACR3; OPRK1; SSTR1; FPR2; GRPR; SSTR3; CCKAR; EDNRB; GALR1
SREBF and miR33 in cholesterol and lipid homeostasis WP2011	3/16	0.664461	0.91436	0.917095	0.37489	ABCA1; NR1H3; PPARA
ID signaling pathway WP53	3/16	0.664461	0.917033	0.917095	0.37489	CCNE1; ID2; ID3
Hedgehog Signaling Pathway WP47	3/16	0.664461	0.919722	0.917095	0.37489	SIN3A; GLI3; ARNTL
Regulation of toll-like receptor signaling pathway WP1449	26/139	0.726696	0.944906	0.914895	0.292077	CD40; PELI3; PELI2; LY96; PIK3R3; TNFAIP3; PIK3R1; TNF; IKBKB; MAPK8; SOCS1; IRAK1; CCL4; CCL3; CD14; MAP3K7; MAP2K6; MAP2K1; STAT1; SFTPD; TICAM1; NFKBIA; MAPK10; IL1B; IFNAR1; TLR2
MET in type 1 papillary renal cell carcinoma WP4205	11/59	0.684517	0.92312	0.911913	0.345653	RAP1B; CDC42; MAP2K1; NRAS; MAPK8; BAD; RPL11; PIK3R3; PAK6; PIK3R1; PLCG1
Eukaryotic Transcription Initiation WP405	8/43	0.676801	0.925943	0.909985	0.355238	POLR2A; POLR3B; ERCC3; POLR2B; TAF9; ILK; POLR1E; GTF2E1
Ebola Virus Pathway on Host WP4217	24/129	0.731124	0.945454	0.909985	0.284982	GSN; RFC1; CAV2; STAT1; CAV1; VPS4A; PIK3R3; EIF2AK2; TIMD4; PIK3R1; MERTK; EIF2S1; IGF1R; CDC42; SOCS3; SCIN; NEDD4; RASA2; TYRO3; REL; FLNA; ITGA5; FLNC; KPNA1
Hepatitis C and Hepatocellular Carcinoma WP3646	9/49	0.695747	0.927663	0.898378	0.325904	CASP9; UCHL1; MAPK8; RRM2; NOS2; LEF1; HNF1A; PTGS2; HIF1A
RIG-I-like Receptor Signaling WP3865	11/60	0.706792	0.926683	0.896715	0.311177	IKBKB; NFKBIA; MAPK10; MAPK8; RNF125; CXCL12; TRADD; TMEM173; TNF; MAP3K7; TANK
PI3K/AKT/mTOR - VitD3 Signalling WP4141	4/22	0.686538	0.920585	0.889304	0.334462	HK3; RXRA; VDR; TSC1
Methionine De Novo and Salvage Pathway WP3580	4/22	0.686538	0.923208	0.889304	0.334462	MSRA; MTAP; CHDH; SMS
Alpha 6 Beta 4 signaling pathway WP244	6/33	0.693588	0.927403	0.889304	0.325376	LAMA5; LAMA2; PRKCD; IRS2; PRKCA; PIK3R1
Hedgehog Signaling Pathway WP4249	8/44	0.70294	0.934613	0.889304	0.313465	EVC2; EVC; BOC; ARRB1; CSNK1E; GLI3; CDON; CSNK1G1
Senescence and Autophagy in Cancer WP615	19/105	0.760578	0.94721	0.885069	0.242223	MAP2K1; CDKN1B; GSN; IGFBP5; CDKN2A; PTEN; PLAT; CXCL1; IGF1; CXCL14; ATG13; IGF1R; IL1A; RSL1D1; IL1B; LAMP2; MDM2; CCL3; SLC39A3
Nanoparticle-mediated activation of receptor signaling WP2643	5/28	0.705528	0.935419	0.873423	0.304658	MAPK10; NRAS; MAPK8; MAP2K1; TLN1
ATM Signaling Network in Development and Disease WP3878	8/45	0.727667	0.943568	0.869542	0.276438	HDAC4; CHEK2; RBBP8; CDK1; BUB1; MAP3K5; HMGN1; ATR
miR-509-3p alteration of YAP1/ECM axis WP3967	3/17	0.706189	0.928472	0.863148	0.300265	TEAD1; TEAD2; TEAD3
Serotonin and anxiety WP3947	3/17	0.706189	0.931065	0.863148	0.300265	CAMK2B; PPP3CA; ADRA1A
IL-9 Signaling Pathway WP22	3/17	0.706189	0.933673	0.863148	0.300265	MAP2K1; STAT1; PIK3R1
Microglia Pathogen Phagocytosis Pathway WP3937	7/40	0.737318	0.94569	0.855955	0.26084	LYN; PIK3R3; RAC3; CYBB; CYBA; PIK3R1; PIK3C2A
IL-5 Signaling Pathway WP127	7/40	0.737318	0.948267	0.855955	0.26084	LYN; MAP2K1; RPS6KB1; STAT1; PIK3R1; MAPT; FOXO3
Nanoparticle triggered autophagic cell death WP2509	4/23	0.721431	0.94065	0.850639	0.277749	VMP1; INSR; ATG9B; TSC1
Glutathione metabolism WP100	4/23	0.721431	0.943256	0.850639	0.277749	GSTM2; GSTM1; GSR; GSTT2
Statin Pathway WP430	5/29	0.735755	0.948843	0.843305	0.258775	ABCA1; LRP1; APOC2; ACSS1; APOA5
Preimplantation Embryo WP3527	10/58	0.774955	0.957536	0.843305	0.215001	TFAP2B; DDIT3; ATP1A1; GATA3; KLF4; MXD1; ELAVL1; ZFP36L2; TBX3; NR3C2
Bile Acids synthesis and enterohepatic circulation WP4389	2/12	0.737611	0.943502	0.815195	0.248095	SLC10A2; FGFR4
Simplified Depiction of MYD88 Distinct Input-Output Pathway WP3877	3/18	0.743812	0.946305	0.815195	0.241271	IL1A; IRAK1; TLR2
Inhibition of exosome biogenesis and secretion by Manumycin A in CRPC cells WP4301	3/18	0.743812	0.948863	0.815195	0.241271	NRAS; HNRNPH1; RAB27A
mir-124 predicted interactions with cell cycle and differentiation WP3595	1/6	0.746532	0.932178	0.815195	0.238295	CTDSP1
miRNA Biogenesis WP2338	1/6	0.746532	0.934651	0.815195	0.238295	RAN
let-7 inhibition of ES cell reprogramming WP3299	1/6	0.746532	0.937136	0.815195	0.238295	KLF4
Thyroxine (Thyroid Hormone) Production WP1981	1/6	0.746532	0.939635	0.815195	0.238295	SLC5A5
Robo4 and VEGF Signaling Pathways Crosstalk WP3943	1/6	0.746532	0.942148	0.815195	0.238295	KDR
Nicotine Metabolism WP1600	1/6	0.746532	0.944674	0.815195	0.238295	UGT1A9
LncRNA-mediated mechanisms of therapeutic resistance WP3672	1/6	0.746532	0.947213	0.815195	0.238295	HIF1A
Extracellular vesicle-mediated signaling in recipient cells WP2870	5/30	0.763648	0.946042	0.815195	0.219816	TGFBR3; NRAS; TSPAN8; TGFB3; ERBB2
Dopaminergic Neurogenesis WP2855	5/30	0.763648	0.948531	0.815195	0.219816	NEUROD1; DDC; GBX2; ALDH1A1; NKX2-2
IL-2 Signaling Pathway WP49	7/42	0.783789	0.958416	0.815195	0.198594	SOCS3; MAP2K1; RPS6KB1; STAT1; PIK3R1; MAPT; FOXO3
Histone Modifications WP2369	11/67	0.833873	0.976646	0.803028	0.145889	SETD4; SUV39H2; SETD3; SET; HIST1H3A; SETBP1; HIST4H4; SUV39H1; KMT2C; HIST1H3E; EZH2
Toll-like Receptor Signaling WP3858	5/31	0.789251	0.9626	0.788899	0.18671	IKBKB; IRAK1; REL; TICAM1; TLR2
Hair Follicle Development: Cytodifferentiation (Part 3 of 3) WP2840	14/87	0.875393	0.986123	0.787085	0.104747	GSDMA; IGFBP5; SPINK6; LEF1; GATA3; IGF1; NR3C1; GTPBP4; BMP6; SFRP1; KRT19; TCF4; DSG4; CD34
Differentiation of white and brown adipocyte WP2895	4/25	0.782374	0.95917	0.782587	0.192064	CEBPA; HSPB7; PPARGC1B; MPZL2
Interleukin-11 Signaling Pathway WP2332	7/44	0.823824	0.972113	0.778141	0.150802	IKBKB; SOCS3; MAP2K1; RPS6KB1; STAT1; PIK3R1; ICAM1
Heart Development WP1591	7/44	0.823824	0.974549	0.778141	0.150802	ERBB3; SRF; HAND2; TBX20; IRX4; HAND1; FGF10
GPCRs, Class A Rhodopsin-like WP455	40/257	0.981437	1	0.761272	0.0142639	OPRD1; CHRM2; CX3CR1; CHRM3; CHRM1; PTGER1; NPY4R; GPR21; GPR65; PTGER3; FPR1; GPR20; ADRB1; FPR2; GRPR; HTR4; MCHR1; ADRA1A; HRH1; EDNRB; CCKAR; P2RY4; TBXA2R; GALR1; CCRL2; ADORA1; FFAR2; GPR35; P2RY14; OPRK1; GPR37L1; SSTR1; ADRA2C; ADRA2B; SSTR3; ADRA2A; MTNR1A; ADRB3; LPAR6; ACKR4
T-Cell antigen Receptor (TCR) Signaling Pathway WP69	14/90	0.903894	1	0.760849	0.0768788	MAP2K1; PRKCD; PIK3R1; GATA3; IKBKB; CDC42; NFKBIA; IL1A; MAPK8; IL1B; REL; PLCG1; MAP3K7; IL17A
ncRNAs involved in STAT3 signaling in hepatocellular carcinoma WP4337	2/13	0.778142	0.956466	0.752488	0.188759	ZEB1; SOX4
Homologous recombination WP186	2/13	0.778142	0.958963	0.752488	0.188759	RAD51; RPA1
Prion disease pathway WP3995	5/33	0.833893	0.971845	0.741087	0.134619	PRNP; RXRA; BCL11A; RFX5; FGFR1
Cardiac Progenitor Differentiation WP2406	8/53	0.875142	0.988199	0.73829	0.0984648	SOX17; KIT; TBX20; IRX4; KDR; ROR2; IGF1; FGF2
Serotonin Receptor 2 and ELK-SRF/GATA4 signaling WP732	3/20	0.807419	0.964815	0.733676	0.156942	MAP2K1; NRAS; SRF
Hereditary leiomyomatosis and renal cell carcinoma pathway WP4206	3/20	0.807419	0.967263	0.733676	0.156942	SLC11A2; HIF1A; ACACA
BMP Signaling Pathway in Eyelid Development WP3927	3/20	0.807419	0.969725	0.733676	0.156942	SFRP1; DKK2; FGF10
Thymic Stromal LymphoPoietin (TSLP) Signaling Pathway WP2203	7/47	0.872666	0.987766	0.728472	0.0992195	LYN; NFKBIA; MAPK8; MAP2K1; CCL11; TEC; STAT1
Photodynamic therapy-induced unfolded protein response WP3613	4/27	0.8322	0.977111	0.724618	0.1331	BCL2L11; DDIT3; UBE2E1; ERP27
Eicosanoid Synthesis WP167	4/27	0.8322	0.979547	0.724618	0.1331	PLA2G4A; DPEP1; PTGS2; PTGES
Notch Signaling Pathway WP61	9/61	0.900875	1	0.721648	0.0753318	NUMBL; HDAC2; FHL1; MAPT; PIK3R1; PSEN1; GATA3; HIF1A; SAP30
Allograft Rejection WP2328	13/89	0.938236	1	0.714441	0.0455485	IL22; CD40; STAT1; GZMB; TNF; PRKCZ; CASP9; IL1A; C6; CXCL12; GDNF; IL1B; IL17A
Pathogenic Escherichia coli infection WP2272	8/55	0.899413	1	0.711443	0.0754222	CDC42; TUBB2B; TUBAL3; TUBB3; LY96; PRKCA; CD14; EZR
Human Complement System WP2806	14/97	0.950011	1	0.705942	0.0362017	CFD; PRNP; LAMA5; FKBP2; CD40; CFH; FPR1; GNAI3; PRKCA; ADM; ICAM1; C6; MASP1; TLR2
MicroRNA for Targeting Cancer Growth and Vascularization in Glioblastoma WP3593	1/7	0.798369	0.961302	0.698739	0.157345	HIF1A
DDX1 as a regulatory component of the Drosha microprocessor WP2942	1/7	0.798369	0.96376	0.698739	0.157345	DDX1
Cerebral Organic Acidurias, including diseases WP4519	1/7	0.798369	0.966231	0.698739	0.157345	D2HGDH
Arachidonate Epoxygenase / Epoxide Hydrolase WP678	1/7	0.798369	0.968715	0.698739	0.157345	EPHX2
Aflatoxin B1 metabolism WP699	1/7	0.798369	0.971212	0.698739	0.157345	GSTM1
Osteoblast Signaling WP322	2/14	0.813071	0.964245	0.698739	0.144595	TNFRSF11B; PTH1R
H19 action Rb-E2F1 signaling and CDK-Beta-catenin activity WP3969	2/14	0.813071	0.966674	0.698739	0.144595	CDK4; SOX4
ERK Pathway in Huntington's Disease WP3853	2/14	0.813071	0.969115	0.698739	0.144595	NTRK2; EGF
Tamoxifen metabolism WP691	3/21	0.833879	0.974235	0.698739	0.126938	SULT1A1; UGT1A10; CYP2E1
Complement Activation WP545	3/22	0.857144	0.98436	0.666978	0.102815	CFD; C6; MASP1
miRNAs involved in DNA damage response WP1545	2/15	0.842996	0.970473	0.652156	0.111384	CDKN1B; CCNE1
Classical pathway of steroidogenesis, including diseases WP4523	2/15	0.842996	0.972846	0.652156	0.111384	HSD11B2; HSD3B2
Notch Signaling WP268	6/45	0.920993	1	0.652156	0.0536742	KCNJ5; HDAC2; NUMBL; DTX3L; DVL2; PSEN1
Oxidation by Cytochrome P450 WP43	8/61	0.949659	1	0.641465	0.0331329	CYB5R2; CYB5R1; CYP26A1; CYP2W1; CYP4X1; CYP2S1; CYP4B1; CYP2E1
Prader-Willi and Angelman Syndrome WP3998	8/61	0.949659	1	0.641465	0.0331329	CDKN2A; CDK4; FEZ1; FEZ2; MDM2; TACR3; NDN; PRKCZ
Estrogen signaling pathway WP712	3/23	0.8775	0.986143	0.637979	0.0833697	IKBKB; MAP2K1; ESR1
T-Cell antigen Receptor (TCR) pathway during Staphylococcus aureus infection WP3863	8/62	0.955407	1	0.631119	0.02879	IKBKB; NFKBIA; MAP2K1; CDK4; CHP1; PLCG1; TNF; MAP3K7
TFs Regulate miRNAs related to cardiac hypertrophy WP1559	1/8	0.839607	0.97131	0.611396	0.106885	MYEF2
Phase I biotransformations, non P450 WP136	1/8	0.839607	0.973696	0.611396	0.106885	PON3
Caloric restriction and aging WP4191	1/8	0.839607	0.976094	0.611396	0.106885	IGF1
Tryptophan catabolism leading to NAD+ production WP4210	2/16	0.868501	0.990175	0.611396	0.086199	AFMID; NADSYN1
NAD+ metabolism WP3644	2/16	0.868501	0.992572	0.611396	0.086199	SIRT2; SIRT3
Metabolic pathway of LDL, HDL and TG, including diseases WP4522	2/16	0.868501	0.994981	0.611396	0.086199	ABCA1; LIPG
Rett syndrome causing genes WP4312	6/48	0.946462	1	0.611396	0.033642	GNAO1; SATB2; TCF4; SMARCA2; SHANK3; SYNE2
IL-3 Signaling Pathway WP286	6/49	0.953147	1	0.598919	0.0287401	LYN; MAP2K1; MAPK8; BAD; IL3RA; PIK3R1
Glycosylation and related congenital defects. WP4521	3/25	0.910626	1	0.586941	0.0549512	B4GALT1; PMM2; ALG13
Signaling of Hepatocyte Growth Factor Receptor WP313	4/34	0.937924	1	0.575432	0.0368776	RAP1B; MAPK8; MAP2K1; PTEN
Sterol Regulatory Element-Binding Proteins (SREBP) signalling WP1982	8/69	0.981692	1	0.567092	0.0104786	RBP4; AMFR; PRKAG2; ACSS1; SEC24D; ACACA; PPARGC1B; MBTPS2
Cytoplasmic Ribosomal Proteins WP477	10/89	0.992608	1	0.54957	0.00407764	RPL30; RPS6KB1; RPS29; RPL34; RPL11; RPL35A; RPL27; RPS2; RPL6; RPS23
Methylation Pathways WP704	1/9	0.872412	0.989852	0.543463	0.0741793	HNMT
Cytosine methylation WP3585	1/9	0.872412	0.992237	0.543463	0.0741793	TDG
Canonical and Non-canonical Notch signaling WP3845	3/27	0.935399	1	0.543463	0.0362936	LEF1; ADAM10; PSEN1
Mitochondrial complex I assembly model OXPHOS system WP4324	6/56	0.982397	1	0.524054	0.00930705	NDUFB9; NDUFA13; NDUFA6; NDUFB11; NDUFA1; TMEM186
Cannabinoid receptor signaling WP3869	3/29	0.953687	1	0.505983	0.0239935	MAPK10; MAPK8; DAGLA
Lipid Metabolism Pathway WP3965	3/29	0.953687	1	0.505983	0.0239935	ACSS2; PRKAG2; ACACA
Selective expression of chemokine receptors during T-cell polarization WP4494	3/29	0.953687	1	0.505983	0.0239935	TGFB3; CCL4; CCL3
Inflammatory Response Pathway WP453	3/30	0.960896	1	0.489117	0.0195105	LAMA5; CD40; TNFRSF1B
GABA receptor Signaling WP4159	3/31	0.967039	1	0.473339	0.0158646	GABRB1; GABRA4; ABAT
Gastric Cancer Network 2 WP2363	3/31	0.967039	1	0.473339	0.0158646	TOP2A; S100A6; BRIX1
PTF1A related regulatory pathway WP4147	1/11	0.919269	1	0.444652	0.0374294	FGF10
The alternative pathway of fetal androgen synthesis WP4524	1/11	0.919269	1	0.444652	0.0374294	HSD3B2
Blood Clotting Cascade WP272	2/23	0.96419	1	0.425319	0.0155102	KLK1; PLAT
Complement and Coagulation Cascades WP558	5/58	0.995708	1	0.421653	0.00181378	CFD; C6; CFH; PLAT; MASP1
Triacylglyceride Synthesis WP325	2/24	0.970458	1	0.407598	0.0122226	AGPS; AGPAT4
Sleep regulation WP3591	3/38	0.990436	1	0.386145	0.00371073	NLGN1; MRGPRX2; ADORA1
Electron Transport Chain (OXPHOS system in mitochondria) WP111	8/103	0.999882	1	0.379897	4.47847e-05	NDUFB9; SURF1; NDUFA6; NDUFA4; NDUFA1; SDHA; SDHB; COX7A1
EDA Signalling in Hair Follicle Development WP3930	1/13	0.94892	1	0.376244	0.0197269	EDA
Purine metabolism WP4224	1/13	0.94892	1	0.376244	0.0197269	DGUOK
Vitamin B12 Disorders WP4271	1/13	0.94892	1	0.376244	0.0197269	MUT
Follicle Stimulating Hormone (FSH) signaling pathway WP2035	2/27	0.983537	1	0.362309	0.00601415	RPS6KB1; PRKCA
Cholesterol Biosynthesis Pathway WP197	1/15	0.967682	1	0.326078	0.0107123	SC5D
Oxidative phosphorylation WP623	4/60	0.999224	1	0.326078	0.000253182	NDUFB9; NDUFA6; NDUFA4; GZMB
Genes related to primary cilium development (based on CRISPR) WP4536	6/103	0.999989	1	0.284923	3.09218e-06	EVC2; EVC; FGFR1OP; CEP192; CEP76; TMEM231
TGF-B Signaling in Thyroid Cells for Epithelial-Mesenchymal Transition WP3859	1/18	0.983737	1	0.271732	0.0044556	TNC
GPCRs, Other WP117	4/91	0.999994	1	0.214997	1.27843e-06	CHRM2; CHRM3; GRPR; LGR6
Intraflagellar transport proteins binding to dynein WP4532	1/27	0.997927	1	0.181154	0.000375891	DYNC1I2
